# Supplementary material for: MicroRNAs Deregulated in Intraductal Papillary Mucinous Neoplasm Converge on Actin Cytoskeleton-Related Pathways That Are Maintained in Pancreatic Ductal Adenocarcinoma
Source: Cancers (Basel). 2021 May 14;13(10):2369. doi: 10.3390/cancers13102369 (PMC8155860; doi:10.3390/cancers13102369)
Supplement: Supplementary file 1 [file cancers-13-02369-s001.zip]

Archive with 10 entries (10 files):
- Supplementary_Figure_1.pptx
- Supplementary_Table_1.xlsx
- Supplementary_Table_2.xlsx
- Supplementary_Table_3.xlsx
- Supplementary_Table_4.xlsx
- Supplementary_Table_5.xlsx
- Supplementary_Table_6.xlsx
- Supplementary_Table_7.xlsx
- Supplementary_Table_8.xlsx
- Supplementary_Table_9.xlsx
