# Supplementary material for: MicroRNAs Deregulated in Intraductal Papillary Mucinous Neoplasm Converge on Actin Cytoskeleton-Related Pathways That Are Maintained in Pancreatic Ductal Adenocarcinoma
Source: Cancers (Basel). 2021 May 14;13(10):2369. doi: 10.3390/cancers13102369 (PMC8155860; doi:10.3390/cancers13102369)
Supplement: Supplementary file 1 [file cancers-13-02369-s001.zip › Supplementary_Table_1.xlsx]

## Sheet: Supplementary Table 1
Supplementary table 1. Clinicopathological characteristics of individuals included in the study
	Discovery set			qRT-PCR set
Characteristic	Healthy	IPMN (n=4)	Healthy (n=17)	IPMN (n=9)	PDAC (n=14)
	(n=3)
Demographic
Age, mean (SD)	70.3 (5.0)	61.5 (13.9)	61.8 (12.8)	64.1 (11.1)	62.9 (14.7)
Sex, no. (%)
Males	2 (66.7)	1 (25)	6 (35.3)	2 (22.2)	7 (50.0)
Females	1 (33.3)	3 (75)	11 (64.7)	7 (77.8)	7 (50.0)
Stage, no.
RS		4		9	8
LA					2
M					4
