# Supplementary material for: MicroRNAs Deregulated in Intraductal Papillary Mucinous Neoplasm Converge on Actin Cytoskeleton-Related Pathways That Are Maintained in Pancreatic Ductal Adenocarcinoma
Source: Cancers (Basel). 2021 May 14;13(10):2369. doi: 10.3390/cancers13102369 (PMC8155860; doi:10.3390/cancers13102369)
Supplement: Supplementary file 1 [file cancers-13-02369-s001.zip › Supplementary_Table_2.xlsx]

## Sheet: Supplementary Table 2
Supplementary table 2. 918 miRNA-mRNA pairs in IPMN (sorted by adjusted p-value) that have: pval-corrected<0.05 and appear at least 1 times in the following databases: targetScan_v7.1_17, miRSVR_aug10_17, miRDB_v5.0_21.
miRNA	mRNA	cor	adj.pval	dat.sum
hsa-miR-1297	RAB21	-0.996718848455293	0.00514493937149187	2
hsa-miR-29b	MORF4L1	-0.996669294413777	0.00514493937149187	2
hsa-miR-1297	DDX24	-0.986669122524919	0.0107887132824692	1
hsa-miR-29b	SUB1	-0.987791061014039	0.0107887132824692	2
hsa-miR-181a	TPST2	-0.986972573436618	0.0107887132824692	2
hsa-miR-21	KLB	-0.986296213047781	0.0107925056211987	1
hsa-miR-181a	VCX2	-0.986128719118705	0.0107925056211987	1
hsa-miR-29b	S100A16	-0.981432114785051	0.0111483998318582	1
hsa-miR-144	HERPUD1	-0.982951384630363	0.0111483998318582	1
hsa-miR-144	CEBPA	-0.98378979467384	0.0111483998318582	1
hsa-miR-29a	UHRF1BP1	-0.981531926127339	0.0111483998318582	1
hsa-miR-21	ERO1LB	-0.983144193320089	0.0111483998318582	1
hsa-miR-181a	PDK4	-0.981190764096485	0.0111483998318582	2
hsa-miR-4760-3p	TRHDE	-0.977111735203138	0.0114727663369329	1
hsa-miR-21	VGLL2	-0.978058710914821	0.0114727663369329	1
hsa-miR-144	FAM129A	-0.975547947197531	0.0115558419667786	1
hsa-miR-1297	SETX	-0.974088683133536	0.0116236291917939	1
hsa-miR-1297	EIF1B	-0.972959870136362	0.0116236291917939	1
hsa-miR-29b	HNRNPF	-0.973369278906812	0.0116236291917939	2
hsa-miR-29b	ZNF207	-0.973783840720776	0.0116236291917939	1
hsa-miR-29b	CTNNB1	-0.973155881318861	0.0116236291917939	1
hsa-miR-29b	ARPC5	-0.973415057133585	0.0116236291917939	1
hsa-miR-181a	SLC25A25	-0.973239790683423	0.0116236291917939	2
hsa-miR-4255	YWHAB	-0.974321491742711	0.0116236291917939	1
hsa-miR-935	DENND6A	-0.972189163591411	0.0117969849523919	1
hsa-miR-378e	CPD	-0.966596738095083	0.01217789031531	1
hsa-miR-1297	ATP2C1	-0.966299450842987	0.01217789031531	1
hsa-miR-29b	TOPORS	-0.968718666638265	0.01217789031531	1
hsa-miR-29b	LPAR6	-0.96842613730571	0.01217789031531	1
hsa-miR-3666	SUB1	-0.970025193651466	0.01217789031531	1
hsa-miR-1	SYBU	-0.968795221320037	0.01217789031531	1
hsa-miR-15b	CYP46A1	-0.966833493657928	0.01217789031531	1
hsa-miR-221	HDLBP	-0.969554508220459	0.01217789031531	1
hsa-miR-181a	VGLL2	-0.967115616573693	0.01217789031531	1
hsa-miR-181a	IFRD1	-0.967768716692932	0.01217789031531	1
hsa-miR-181a	ERO1LB	-0.966678559827251	0.01217789031531	1
hsa-miR-606	SEL1L	-0.966309342979983	0.01217789031531	1
hsa-miR-21	IFRD1	-0.965405445611951	0.0122010080061435	1
hsa-miR-3133	CRELD2	-0.965405612364558	0.0122010080061435	1
hsa-miR-372	CLIC1	-0.965552967516508	0.0122010080061435	1
hsa-miR-1297	BHLHE40	-0.964797391383662	0.0122753493315398	2
hsa-miR-29b	MCMBP	-0.963278029506116	0.0123101605717096	1
hsa-miR-567	DDX60	-0.962310298021402	0.0123101605717096	1
hsa-miR-144	VLDLR	-0.963742659275057	0.0123101605717096	2
hsa-let-7e	SLC5A2	-0.962281830290582	0.0123101605717096	1
hsa-miR-23a	ZNF503	-0.963103481074214	0.0123101605717096	1
hsa-miR-21	FOXO3	-0.962811075348823	0.0123101605717096	1
hsa-miR-181a	TMED6	-0.964581872468673	0.0123101605717096	1
hsa-miR-181a	RNF144A	-0.964274797687339	0.0123101605717096	1
hsa-miR-15b	SLC35G1	-0.960890503192048	0.0123679680094682	1
hsa-miR-181a	AKAP7	-0.961048801806384	0.0123679680094682	1
hsa-miR-21	HERPUD1	-0.960726747005049	0.0124494964787488	1
hsa-miR-29b	DDX5	-0.960700943151657	0.0124541437932508	1
hsa-miR-181a	GPR155	-0.960143426342217	0.0125767747516665	1
hsa-miR-181a	PSAT1	-0.959929565953915	0.0125971947305528	1
hsa-miR-17	EPB41L4B	-0.959728196537561	0.0126320423294125	1
hsa-miR-3147	DYRK2	-0.959072514750215	0.012763811220945	1
hsa-miR-21	PAIP2B	-0.959122595255934	0.012763811220945	2
hsa-miR-181a	LMO3	-0.958548081270892	0.0128336038955855	2
hsa-miR-181a	CYP46A1	-0.958284759567899	0.0129286839096418	1
hsa-miR-301a	GPT2	-0.957845415575319	0.0130005889241539	2
hsa-miR-29b	ITGB1	-0.957597581455805	0.013066374161362	2
hsa-miR-29b	PLSCR1	-0.957658596662005	0.013066374161362	1
hsa-miR-181a	CBFA2T3	-0.957260576831667	0.0131785622666611	2
hsa-miR-935	EIF4G2	-0.956987145588359	0.0132382325098531	1
hsa-miR-372	YWHAZ	-0.956311973567095	0.013380287714145	2
hsa-miR-1297	BLOC1S2	-0.95530404394817	0.0133963299372113	2
hsa-miR-1297	ADH5	-0.955814516841238	0.0133963299372113	1
hsa-miR-29b	BTBD10	-0.954743346010666	0.0133963299372113	1
hsa-let-7e	KIAA0922	-0.953888169113105	0.0133963299372113	1
hsa-miR-142-5p	HDLBP	-0.953887016559886	0.0133963299372113	2
hsa-let-7c	ERGIC3	-0.954133865649333	0.0133963299372113	1
hsa-miR-21	JPH1	-0.955307691292721	0.0133963299372113	2
hsa-miR-181a	GRB10	-0.955040153807109	0.0133963299372113	2
hsa-miR-181a	FKBP11	-0.953914667431671	0.0133963299372113	1
hsa-miR-4768-3p	TRHDE	-0.953688255211691	0.0133963299372113	1
hsa-miR-372	SEC23IP	-0.954287523096092	0.0133963299372113	1
hsa-miR-181a	NUCB2	-0.953500205757134	0.0134126277888889	1
hsa-miR-1297	HNRNPF	-0.952980929620738	0.0134840646447969	1
hsa-miR-217	ARPC2	-0.952953546386247	0.0134938863354016	1
hsa-miR-29b	ATP2C1	-0.952794756315172	0.0135087644761367	1
hsa-miR-181a	EPB41L4B	-0.952534815987676	0.0135145825311106	1
hsa-miR-372	ATP2C1	-0.952182704057002	0.0135831517330551	1
hsa-let-7f	TTN	-0.951721094591423	0.0136368102540026	1
hsa-miR-21	LMO3	-0.951389336561753	0.0137435316104884	1
hsa-miR-17	KLF11	-0.951284658035878	0.0137770094893504	2
hsa-miR-181a	SERPINI1	-0.951188899747048	0.0138100385370603	1
hsa-miR-142-5p	PSAT1	-0.950638115663267	0.0139089128525188	1
hsa-miR-17	FAM129A	-0.950222978454805	0.0140082165954763	2
hsa-miR-29b	PELI1	-0.949471084589705	0.0141524120217845	1
hsa-miR-98	KIAA0922	-0.948486273755725	0.0142164528714669	1
hsa-miR-221	LPO	-0.948337257643793	0.0142164528714669	1
hsa-miR-144	NUCB2	-0.947136711908127	0.0143996372382023	1
hsa-let-7f	ATXN7L2	-0.947260615982432	0.0143996372382023	1
hsa-miR-181a	SEL1L	-0.947284655284252	0.0143996372382023	2
hsa-miR-181a	LYG2	-0.947050691253606	0.0143996372382023	1
hsa-miR-4645-5p	BTG2	-0.946911136228609	0.0144370729449718	1
hsa-miR-372	SOD1	-0.94680314979062	0.0144668390526455	1
hsa-miR-935	CXCL2	-0.946510931549911	0.0144916656222231	1
hsa-miR-29b	SNRPD3	-0.945936225208481	0.0146094031590185	1
hsa-miR-567	RALGPS2	-0.945387334880429	0.0146875761178326	1
hsa-miR-1297	MORF4L1	-0.945353679493705	0.0146903869968915	1
hsa-miR-1297	NUDT15	-0.945185589797244	0.0147668004109259	1
hsa-miR-1297	RP2	-0.945113115971092	0.0147886978399887	2
hsa-miR-29a	PDK4	-0.944696184296584	0.0148347796011639	2
hsa-miR-142-5p	KLF11	-0.944419542982734	0.0149184299145842	1
hsa-miR-372	THYN1	-0.944278614014487	0.0149229673969375	1
hsa-miR-1297	UBE2D1	-0.944065607533229	0.0149734993865937	2
hsa-miR-372	CAPNS1	-0.944061987438244	0.0149734993865937	1
hsa-miR-1297	UBE2E3	-0.94341524747367	0.0149955604876828	1
hsa-miR-21	HRASLS5	-0.943587223825368	0.0149955604876828	1
hsa-miR-17	TRHDE	-0.943608068329635	0.0149955604876828	1
hsa-miR-29b	PRRC2C	-0.943108597460598	0.0149991133163201	1
hsa-miR-98	CBFA2T3	-0.943264538583021	0.0149991133163201	1
hsa-let-7f	CBFA2T3	-0.943135498282334	0.0149991133163201	2
hsa-miR-21	SLC16A10	-0.943128164774886	0.0149991133163201	2
hsa-miR-217	CASP1	-0.942356479148047	0.0151650500619272	1
hsa-miR-4768-3p	KLF11	-0.941902432967613	0.0152327987049901	1
hsa-miR-372	MYL12B	-0.941799246607332	0.0152408967877851	1
hsa-miR-142-5p	MSH6	-0.941087539009611	0.0153837170949469	1
hsa-miR-23a	SLC43A1	-0.940676416612221	0.0154698612201576	1
hsa-let-7e	CBFA2T3	-0.940180014939147	0.0156014540573182	2
hsa-miR-15b	ARHGAP18	-0.939751167993611	0.0156399529530752	2
hsa-miR-29a	ATHL1	-0.939164236685687	0.0156893675998455	1
hsa-miR-29b	MAPRE1	-0.939072212829728	0.0157054023001478	2
hsa-miR-217	ARL4A	-0.938603329742698	0.0157315372778192	2
hsa-miR-1297	ZNF207	-0.938018562826837	0.0157315372778192	1
hsa-miR-29b	H2AFY	-0.938438484006423	0.0157315372778192	2
hsa-miR-29b	ANXA5	-0.938041084906605	0.0157315372778192	1
hsa-miR-195	SLC43A1	-0.938793995081971	0.0157315372778192	2
hsa-let-7e	CYP46A1	-0.93860864416924	0.0157315372778192	2
hsa-miR-4255	CEP170	-0.938723279161455	0.0157315372778192	1
hsa-miR-3666	LY75	-0.937852360199055	0.0157564742941152	1
hsa-miR-1297	WEE1	-0.937645494220122	0.0157918014385575	2
hsa-let-7d	TPST2	-0.937369790317314	0.0158118478202517	1
hsa-miR-21	BTG2	-0.937131402295158	0.0158256981535684	2
hsa-miR-372	RAB21	-0.937020622271644	0.0158256981535684	2
hsa-miR-372	JMJD1C	-0.937046518807917	0.0158256981535684	1
hsa-miR-217	CAP1	-0.936686093538366	0.015876361489754	1
hsa-let-7d	KIAA0922	-0.936291139346417	0.0159546968509852	1
hsa-miR-372	WEE1	-0.936103738499821	0.0160195959626499	2
hsa-miR-217	G3BP2	-0.935946363071152	0.0160455084069485	2
hsa-miR-29b	JMJD1C	-0.935506882124589	0.0160904123455967	1
hsa-miR-21	DPP10	-0.93560222335677	0.0160904123455967	1
hsa-miR-181a	PTGER4	-0.93481295283478	0.0162949132419296	1
hsa-miR-23a	SYBU	-0.934332159278085	0.0163315003861009	1
hsa-miR-4255	CTNNB1	-0.934077047396393	0.0163345665121827	1
hsa-miR-372	CORO2A	-0.934131053780411	0.0163345665121827	1
hsa-miR-181a	VLDLR	-0.933949411589594	0.016348771862773	1
hsa-miR-567	PUM1	-0.933914292598606	0.0163511609385427	1
hsa-miR-144	PTGER4	-0.933704305195705	0.0163657776319839	1
hsa-let-7f	PDK4	-0.933605913502489	0.0163756327214362	1
hsa-miR-29b	PPIC	-0.933200676659139	0.0164496569055897	2
hsa-miR-29b	LY75	-0.933103275433658	0.0164512998061268	1
hsa-miR-29a	CAMK1D	-0.93290864718385	0.0164608500940573	1
hsa-miR-372	UNC5CL	-0.932618863180912	0.0164850155049343	2
hsa-miR-1297	FRMD4B	-0.932213689508238	0.016522786155141	1
hsa-miR-222	HERPUD1	-0.932366754878349	0.016522786155141	1
hsa-miR-606	PCMTD1	-0.932176044689298	0.016522786155141	1
hsa-miR-372	SETX	-0.932222780868898	0.016522786155141	1
hsa-miR-17	KLB	-0.932371460081942	0.016522786155141	1
hsa-miR-221	RUNDC3A	-0.93160289789332	0.0166101512668472	1
hsa-let-7d	CYP46A1	-0.931017740046828	0.0167097237471892	2
hsa-miR-15b	GRB10	-0.930817700747003	0.0167829658363681	2
hsa-miR-195	GRB10	-0.93075636070834	0.0167995151461456	2
hsa-miR-221	IFRD1	-0.930603200828711	0.0168227507807901	1
hsa-miR-23a	MCFD2	-0.930536350299242	0.0168227507807901	2
hsa-miR-372	SPTLC2	-0.930524281031296	0.0168227507807901	1
hsa-miR-372	FRMD4B	-0.930153967668708	0.0169210054326767	2
hsa-miR-1297	TMEM2	-0.929420186894072	0.0170207840478865	2
hsa-miR-93	MARVELD3	-0.929529264562191	0.0170207840478865	1
hsa-miR-372	BAZ1A	-0.92972627418119	0.0170207840478865	1
hsa-miR-93	KIAA0922	-0.929389477676552	0.0170230231087698	2
hsa-let-7e	SDK1	-0.929054957412698	0.0170753117192325	1
hsa-miR-4768-3p	PM20D1	-0.928832007185518	0.0170781755182884	1
hsa-miR-221	EPB41L4B	-0.928672584169684	0.0170855847832972	1
hsa-miR-17	TIMM8A	-0.928526774694462	0.0170897443967961	1
hsa-miR-98	EPB41L4B	-0.92824963129919	0.0171078125011449	1
hsa-miR-17	MARVELD3	-0.928236223820287	0.0171078125011449	1
hsa-miR-3666	RALGPS2	-0.927343593451822	0.0171536848473341	1
hsa-miR-548p	CEBPA	-0.927381771199395	0.0171536848473341	1
hsa-let-7e	ATXN7L2	-0.927307227313937	0.0171536848473341	1
hsa-miR-29a	BACE1	-0.925942379113897	0.017423626352549	2
hsa-miR-17	KIAA0922	-0.925839634598327	0.0174406902006174	2
hsa-miR-1	ARHGAP18	-0.925528682927507	0.0174888282750567	1
hsa-miR-181a	KRTAP5-11	-0.925508250766762	0.0174888282750567	1
hsa-let-7e	CHAD	-0.925384945574046	0.0175002196752265	1
hsa-miR-29b	CALM2	-0.92523310644258	0.0175411834778257	1
hsa-miR-372	MORF4L1	-0.925080811504644	0.0175693638111268	1
hsa-miR-29b	AHR	-0.924889553836939	0.0176232961027802	2
hsa-miR-372	ITGA2	-0.924879147883353	0.0176232961027802	2
hsa-miR-29b	ACVR1	-0.924198829303947	0.0176945195723276	1
hsa-miR-372	SQRDL	-0.924066730722689	0.0177193994585705	1
hsa-let-7d	BEGAIN	-0.924025876450089	0.0177318523910733	2
hsa-miR-181a	STXBP6	-0.924032623792648	0.0177318523910733	1
hsa-miR-155	ABAT	-0.923732181760872	0.0177700753759673	1
hsa-miR-29a	KLF11	-0.923439512059085	0.0178153647879529	1
hsa-miR-29b	MGAT4B	-0.923196693028997	0.0178260402506348	1
hsa-miR-93	VLDLR	-0.923347337074463	0.0178260402506348	2
hsa-let-7e	SPACA3	-0.923257719495789	0.0178260402506348	1
hsa-miR-181a	FUT1	-0.923250819084796	0.0178260402506348	1
hsa-miR-361-5p	ZNF503	-0.923174523201162	0.0178311085965154	1
hsa-let-7f	CYP46A1	-0.922812256883392	0.0178659583314506	2
hsa-let-7f	KIAA0922	-0.922565543145747	0.0179387438918992	1
hsa-let-7d	TTN	-0.922480406014886	0.0179710961264339	1
hsa-miR-1297	DNAJA1	-0.922388163897719	0.0179976173828116	1
hsa-let-7e	VGLL2	-0.92212141596409	0.0180080548598591	1
hsa-miR-372	BHLHE40	-0.922017287248474	0.018036287154428	1
hsa-let-7e	HDLBP	-0.921648272468528	0.0181384157615846	2
hsa-miR-217	FHL2	-0.921379453270661	0.0181667538110016	1
hsa-miR-4255	ACTR3	-0.921204567209776	0.0181828771987547	1
hsa-miR-181a	ENPP1	-0.921053020188413	0.0182060325099204	2
hsa-miR-17	PAIP2B	-0.920975345640927	0.0182060325099204	1
hsa-miR-21	RNF144A	-0.920420409975221	0.0182587981930645	1
hsa-miR-567	ZNF207	-0.920394417295055	0.0182601110707753	1
hsa-miR-222	TTN	-0.920175823454337	0.0182768058312953	1
hsa-miR-221	ENPP1	-0.920247352870565	0.0182768058312953	1
hsa-let-7e	TRHDE	-0.919913236912493	0.0183141612948309	2
hsa-miR-29a	ADCYAP1R1	-0.919513802671776	0.0183366928207031	1
hsa-miR-935	KPNA3	-0.919431963461849	0.0183434186234234	1
hsa-miR-1297	HSPH1	-0.919008854343638	0.0183434186234234	1
hsa-miR-548p	STXBP6	-0.918948979836837	0.0183434186234234	1
hsa-miR-548p	KCNJ16	-0.919033938841816	0.0183434186234234	1
hsa-miR-181a	DPP10	-0.918946917921996	0.0183434186234234	1
hsa-miR-372	TAGLN2	-0.919286678226864	0.0183434186234234	1
hsa-miR-17	CDH4	-0.919325375658577	0.0183434186234234	1
hsa-miR-98	CYP46A1	-0.918620051370011	0.0183729784459861	2
hsa-miR-21	RUNDC3A	-0.918522591836366	0.0184014718053003	1
hsa-miR-15b	GLS2	-0.918410613376806	0.0184166811484132	2
hsa-miR-4652-3p	CBFA2T3	-0.918421253513212	0.0184166811484132	1
hsa-let-7e	HRASLS5	-0.918416597269801	0.0184166811484132	1
hsa-miR-301a	FAM129A	-0.91816809587706	0.0184522754778165	1
hsa-let-7c	RPH3AL	-0.918184794175553	0.0184522754778165	1
hsa-miR-29b	SEP10	-0.917945774429215	0.018481182266671	1
hsa-miR-372	DDX5	-0.917931124295962	0.0184819019677033	1
hsa-miR-181a	CTNND2	-0.917826024113334	0.0184954513522959	1
hsa-miR-144	TTN	-0.917238239905213	0.0185940457081392	1
hsa-miR-1297	HSPB11	-0.916513670800615	0.0186595285664897	1
hsa-miR-29b	TFRC	-0.916564344399266	0.0186595285664897	1
hsa-miR-98	SLC5A2	-0.91657085406406	0.0186595285664897	1
hsa-miR-93	FAM129A	-0.916629216604858	0.0186595285664897	2
hsa-miR-4503	LMO3	-0.91604544684006	0.0187319975414324	1
hsa-miR-1297	IK	-0.916025857016055	0.0187351176514227	1
hsa-miR-21	ITSN2	-0.915823132898316	0.0187883811922481	1
hsa-miR-221	NXN	-0.915696492347606	0.0188051460051193	1
hsa-miR-98	VGLL2	-0.915378147847273	0.0188483362155768	1
hsa-let-7e	BEGAIN	-0.915283330377776	0.0188580466442559	2
hsa-miR-217	PFKP	-0.91478602346667	0.0189092967851869	1
hsa-miR-548p	LMO3	-0.915099782246079	0.0189092967851869	1
hsa-let-7f	VGLL2	-0.914749423245133	0.0189092967851869	1
hsa-miR-29b	RAP2C	-0.914524947852384	0.0189481868604607	1
hsa-miR-1297	KLF5	-0.914206182561325	0.0190083760921518	1
hsa-miR-372	TFRC	-0.914213004823633	0.0190083760921518	1
hsa-miR-4255	MGAT4B	-0.914143929576934	0.0190242282351811	1
hsa-miR-4774-3p	AKAP7	-0.914093522082777	0.0190256073050996	1
hsa-miR-21	ACAT1	-0.914128721395891	0.0190256073050996	1
hsa-miR-98	TTN	-0.913704000100515	0.0190897345257332	1
hsa-miR-372	BTBD10	-0.913459169367661	0.0190900870702249	1
hsa-miR-29b	SEPW1	-0.913179175295546	0.0191492289992874	1
hsa-miR-15b	PSAT1	-0.913080538705353	0.0191703016926	2
hsa-miR-372	LAMC2	-0.913024219557563	0.0191703016926	1
hsa-miR-142-5p	ATXN7L2	-0.912843373854737	0.0191960054926428	2
hsa-miR-181a	EGF	-0.912794370259967	0.0191985853022424	1
hsa-miR-93	UHRF1BP1	-0.912733179478167	0.0192087159684312	1
hsa-let-7e	SIDT2	-0.912273405297837	0.0192506263517553	1
hsa-miR-195	FKBP11	-0.911770447133754	0.0192777120591511	1
hsa-miR-301a	HERPUD1	-0.912041727645975	0.0192777120591511	1
hsa-miR-4760-3p	SSR3	-0.911868441762442	0.0192777120591511	1
hsa-miR-144	PDK4	-0.911277489777129	0.0193545859452994	1
hsa-miR-499a-3p	RNF144A	-0.911327432398947	0.0193545859452994	1
hsa-miR-361-5p	KCNJ16	-0.911110143446685	0.0193807333673811	1
hsa-miR-1297	TOPORS	-0.910610410802803	0.0194026252226288	1
hsa-miR-23a	ARHGAP18	-0.910746539305349	0.0194026252226288	1
hsa-miR-1297	MSMO1	-0.910505239407116	0.0194154743508684	1
hsa-miR-15b	TPST2	-0.910477928639698	0.0194154743508684	1
hsa-miR-3120-3p	LRIG1	-0.910467489025205	0.0194154743508684	1
hsa-miR-23a	KIAA0922	-0.910047150607933	0.019501911008758	2
hsa-miR-1297	CAPZA2	-0.910018265516841	0.0195063706034547	1
hsa-miR-372	ANXA7	-0.909931575795522	0.0195247499923191	1
hsa-miR-361-5p	TIMM8A	-0.909340118296036	0.0196185566743746	1
hsa-miR-155	PDCD4	-0.909346019357136	0.0196185566743746	1
hsa-miR-181a	STC2	-0.909264585823775	0.0196326655028952	1
hsa-miR-378e	CDS1	-0.908820433662374	0.0196731711151613	1
hsa-miR-29b	DAZAP2	-0.908529884529158	0.0196731711151613	1
hsa-let-7d	ATXN7L2	-0.908915327029956	0.0196731711151613	1
hsa-miR-181a	HERPUD1	-0.908666040143059	0.0196731711151613	1
hsa-miR-499a-3p	UHRF1BP1	-0.908705522471317	0.0196731711151613	1
hsa-miR-155	GATM	-0.908310482953095	0.0196923318460694	1
hsa-let-7c	GABRA2	-0.908233319069537	0.0197050476807452	1
hsa-let-7f	SLC5A2	-0.907919092161009	0.0197286362891573	1
hsa-miR-575	ITGA2	-0.907857053969061	0.0197490096903435	1
hsa-miR-15b	FKBP11	-0.907773801923286	0.0197716409229878	1
hsa-miR-4692	WBSCR17	-0.907517655225042	0.0198171834727852	1
hsa-miR-17	CBFA2T3	-0.907234631940704	0.019879452318038	1
hsa-miR-1297	TOP1	-0.907049753589105	0.0199201338013824	1
hsa-miR-361-5p	BIRC7	-0.90695366507298	0.0199272925559937	1
hsa-miR-23a	KPNA7	-0.906808074119756	0.0199272925559937	1
hsa-miR-181a	GABRA2	-0.906679800825547	0.0199348721221749	1
hsa-miR-372	MYO6	-0.906366634805076	0.0200017099828027	1
hsa-miR-499a-3p	NXN	-0.906193659563178	0.0200158773042657	1
hsa-let-7d	CBFA2T3	-0.905995446320862	0.02002750423744	1
hsa-miR-1297	RALA	-0.905650347947391	0.0200913670488787	1
hsa-miR-217	SAT1	-0.905541399326224	0.0201021499938297	1
hsa-miR-181a	TMEM97	-0.905482719087393	0.0201058528369632	1
hsa-miR-222	CDH4	-0.905455238824296	0.0201086777694971	1
hsa-miR-17	CAMK2N2	-0.905207583577233	0.0201764145561511	2
hsa-miR-1	TRHDE	-0.905060456660746	0.0201994946216574	2
hsa-miR-606	KLF11	-0.904994350514537	0.0202117693078361	1
hsa-miR-29b	NAT1	-0.904977766590291	0.0202125447490184	1
hsa-miR-222	GRB10	-0.904943756956473	0.0202125447490184	2
hsa-miR-4255	C1GALT1	-0.90484211304267	0.0202125447490184	1
hsa-miR-372	IER3IP1	-0.904796026501907	0.0202226695913977	1
hsa-miR-222	IFRD1	-0.904497880783641	0.0202515587875817	1
hsa-miR-144	VGLL2	-0.904434997927022	0.0202555666370646	1
hsa-miR-1297	SNRPG	-0.904413096092578	0.0202584055670656	1
hsa-miR-93	PTGER4	-0.904252462975018	0.0202772895796649	1
hsa-miR-23a	SEC63	-0.903887788415229	0.0203103638569349	1
hsa-miR-222	KCNJ16	-0.90369063829294	0.0203542190929512	1
hsa-miR-3666	CEP170	-0.903569294862285	0.0203690538789328	1
hsa-miR-142-5p	NPBWR1	-0.903505991290384	0.0203820643795802	1
hsa-miR-23a	GATM	-0.903428011047886	0.0203887163996473	1
hsa-miR-150	PDCD4	-0.903086952059559	0.0204380292696001	2
hsa-miR-372	SDC1	-0.903002608913899	0.0204555016695153	2
hsa-miR-21	AKAP7	-0.902898566141901	0.0204614113143552	1
hsa-let-7e	FKBP11	-0.902524817788155	0.020512750124475	1
hsa-miR-15b	LRIG1	-0.902398764504848	0.0205171115774537	2
hsa-miR-142-5p	ZNF503	-0.902382452674075	0.0205171115774537	2
hsa-let-7e	IL22RA1	-0.902038361168358	0.0205573093603464	1
hsa-miR-21	SERPINI1	-0.902009574746786	0.0205573093603464	1
hsa-let-7f	BEGAIN	-0.901796161192334	0.0206112239046274	2
hsa-miR-1297	CPD	-0.901767399041044	0.0206186602755512	2
hsa-miR-1297	BTBD10	-0.901746335631611	0.020619305798654	1
hsa-miR-98	BEGAIN	-0.901635424320842	0.0206392016034303	2
hsa-miR-372	TOX3	-0.901634634193492	0.0206392016034303	2
hsa-miR-217	CXCL2	-0.901478286151926	0.0206594947522425	1
hsa-miR-181a	SEC63	-0.901438337732204	0.0206594947522425	1
hsa-miR-1	CYP46A1	-0.901416306001193	0.0206615758877989	1
hsa-miR-150	LPO	-0.901388499042176	0.0206704495263079	1
hsa-miR-372	KPNA3	-0.9013012593161	0.0206933428062809	1
hsa-miR-29b	PPP1R12A	-0.900919451577241	0.0207651184307249	1
hsa-let-7c	GATM	-0.90043675972521	0.0208517861475637	2
hsa-miR-1	KRTAP5-11	-0.900396022914435	0.0208589097951447	1
hsa-let-7e	TPST2	-0.90002670866963	0.0209135038246297	1
hsa-miR-221	TTN	-0.899870145843928	0.0209399533052354	1
hsa-miR-29b	CLTC	-0.899713810759703	0.0209676804888513	1
hsa-miR-222	CTNND2	-0.899692261964443	0.0209732159924959	1
hsa-miR-181a	ATP13A2	-0.899453742508082	0.0210051447504936	1
hsa-miR-181a	ARHGAP18	-0.899315205476049	0.0210399762233495	1
hsa-let-7d	SPACA3	-0.899167427490814	0.0210523031978293	1
hsa-miR-372	CPD	-0.899164577862658	0.0210523031978293	1
hsa-miR-142-5p	TVP23C	-0.898954487159975	0.021115167812463	1
hsa-miR-372	PLS1	-0.898710951962994	0.0211549058433214	1
hsa-miR-181a	LRIG1	-0.89868760804212	0.0211566221124919	1
hsa-miR-15b	SRPRB	-0.898481819693844	0.0211972954620435	1
hsa-miR-301a	KLF11	-0.898393673992277	0.0212085961713215	2
hsa-let-7c	IL22RA1	-0.898322016233629	0.0212166587233206	1
hsa-let-7f	TRHDE	-0.898149745979297	0.0212483930757382	2
hsa-miR-29b	CD58	-0.898118061626512	0.0212538607998421	1
hsa-miR-378e	RAB11A	-0.897571481449466	0.0213433276634875	2
hsa-miR-548p	SLC16A10	-0.897558898305564	0.0213433276634875	1
hsa-miR-515-5p	HRASLS5	-0.897605078453769	0.0213433276634875	1
hsa-miR-372	CSGALNACT1	-0.897375170525801	0.0213677016281709	1
hsa-miR-98	SDK1	-0.897347579573838	0.0213730019669341	1
hsa-miR-1297	PUM1	-0.897156239454501	0.0214081266308849	1
hsa-miR-93	KCNJ16	-0.89709209372103	0.021418164547115	1
hsa-miR-17	ERO1LB	-0.896728192953197	0.0214997369064544	2
hsa-miR-21	DPY19L2P2	-0.896401002645662	0.0215292724777532	1
hsa-miR-3668	TRHDE	-0.896355639984779	0.0215425239457514	1
hsa-miR-499a-3p	TTN	-0.896175221892768	0.0215657025540852	1
hsa-let-7e	P2RX1	-0.896150965187882	0.0215676647070719	1
hsa-let-7c	KPNA7	-0.896076233946826	0.0215757847428937	1
hsa-miR-93	LMO3	-0.896015654928166	0.0215758020630905	2
hsa-miR-181a	TMPRSS2	-0.896007169220036	0.0215758020630905	1
hsa-miR-29b	MOB1A	-0.895939485559584	0.0215961397620122	1
hsa-miR-217	EZR	-0.895849995377459	0.0216104348128695	1
hsa-miR-17	CCDC64B	-0.89571521262041	0.0216393898496978	1
hsa-miR-15b	CBS	-0.895611855495587	0.0216476845543236	1
hsa-miR-372	RFK	-0.895305126487049	0.0217290747097147	1
hsa-miR-17	ATHL1	-0.895112569493959	0.0217538709317722	1
hsa-miR-150	ABHD12	-0.89494509647668	0.0217913500244595	1
hsa-miR-372	PGRMC1	-0.894866415124756	0.0218089620729901	1
hsa-miR-372	PFKP	-0.894699267714956	0.0218232205145601	2
hsa-miR-3666	UBE2D1	-0.894518659599376	0.0218326721125653	1
hsa-miR-15b	PDK4	-0.894121082912137	0.0219420356384838	2
hsa-let-7d	VGLL2	-0.893990207797393	0.0219675726949212	1
hsa-miR-4768-3p	BTG2	-0.89401132689588	0.0219675726949212	1
hsa-miR-181a	PLA2G12A	-0.893766964016421	0.0219878739767044	1
hsa-miR-372	CAMK2N1	-0.893760108594686	0.0219878739767044	2
hsa-miR-372	TMEM50B	-0.893738296784905	0.0219878739767044	1
hsa-miR-222	DPY19L2P2	-0.893632034966378	0.0220184007294702	1
hsa-let-7c	BEGAIN	-0.893529835756589	0.0220293098228445	2
hsa-let-7c	LRIG1	-0.893478985521188	0.0220342479221743	1
hsa-miR-1297	VASP	-0.893384912496553	0.0220474265673551	1
hsa-miR-195	MCFD2	-0.893362574780681	0.0220518426455379	1
hsa-miR-378f	DAZAP2	-0.893229390156142	0.0220811420684647	1
hsa-miR-3666	BTBD10	-0.892918298336838	0.0221343223965796	1
hsa-miR-15b	JPH1	-0.892952731625379	0.0221343223965796	2
hsa-let-7c	KIAA0922	-0.89256044675618	0.0221918248595824	1
hsa-miR-4692	BIRC7	-0.892521638363297	0.0221963929393515	1
hsa-miR-567	PLAT	-0.891954297199508	0.0222659658814346	1
hsa-miR-606	BCAT1	-0.891840526304002	0.0222659658814346	1
hsa-miR-221	CTNND2	-0.891415503414256	0.0223622802339585	1
hsa-miR-195	RPH3AL	-0.891362324434052	0.0223737162660939	1
hsa-miR-29b	TOP1	-0.890947818827129	0.0224390582877343	1
hsa-miR-372	C18orf8	-0.890954895156298	0.0224390582877343	1
hsa-let-7e	TTN	-0.890920305362926	0.0224459396025031	1
hsa-miR-372	EMG1	-0.890145210319832	0.0226402885867412	1
hsa-miR-15b	MCFD2	-0.889665899033055	0.0227144840485579	1
hsa-miR-195	SLC35G1	-0.889508495040861	0.0227513444907075	1
hsa-miR-222	NXN	-0.889505868677031	0.0227513444907075	1
hsa-miR-372	MYO1D	-0.889115459173774	0.0228191035760771	2
hsa-miR-222	ENPP1	-0.888729045967337	0.022916256681214	1
hsa-miR-23a	HES6	-0.888451216484465	0.0229589130354937	1
hsa-miR-195	SEL1L	-0.888076724490912	0.023047079271944	1
hsa-let-7e	SLC16A10	-0.888033467908907	0.0230490074026215	1
hsa-miR-144	KLB	-0.888012922673197	0.0230509201399459	1
hsa-miR-29b	ITGB5	-0.887869368313256	0.0230708119739086	1
hsa-miR-195	PDCD4	-0.887837539711686	0.023080652511115	2
hsa-miR-3666	ACVR1	-0.887744466545947	0.0230898630788368	1
hsa-miR-29a	EPB41L4B	-0.887726525711008	0.0230898630788368	2
hsa-let-7e	LRIG1	-0.887477987859948	0.0231318282390896	1
hsa-miR-98	TRHDE	-0.887192239921737	0.0231651760022894	2
hsa-miR-29b	PHACTR2	-0.887141366987367	0.0231717238605565	1
hsa-miR-21	SEC63	-0.886999256018517	0.0232061743738157	1
hsa-miR-3666	WEE1	-0.886619853919705	0.0232661581202789	1
hsa-miR-181a	SLC35G1	-0.886252379727875	0.0233175753761749	1
hsa-miR-567	EIF4G2	-0.88609129286285	0.0233393693444426	1
hsa-let-7d	SLC5A2	-0.885946814545793	0.0233776750798003	1
hsa-let-7d	TRHDE	-0.885784826919783	0.0234029857445165	2
hsa-miR-17	IFRD1	-0.8856527556826	0.0234329906728834	1
hsa-miR-17	VLDLR	-0.885604898487076	0.0234460115776485	2
hsa-miR-144	ZNF395	-0.885577465015038	0.0234542532070742	1
hsa-miR-4474-5p	TUBG1	-0.88553010791058	0.0234712926762684	1
hsa-miR-372	SLC40A1	-0.885454448149384	0.023487445944897	2
hsa-miR-144	JPH1	-0.885313949642486	0.023505540362632	2
hsa-miR-23a	SEL1L	-0.885372726455158	0.023505540362632	1
hsa-miR-23a	SSR3	-0.885234419748472	0.0235243554775282	1
hsa-miR-575	WEE1	-0.884787465105775	0.023602001666463	1
hsa-miR-195	ARHGAP18	-0.884612909199786	0.0236258328839344	2
hsa-miR-372	TRAK1	-0.884137384681657	0.0237140827369682	1
hsa-miR-15b	ERO1LB	-0.884048240245186	0.0237326079605463	1
hsa-miR-3120-3p	JPH1	-0.882698071743506	0.0239179528492554	1
hsa-miR-155	ARHGAP18	-0.882529626983762	0.02393756430581	1
hsa-miR-15b	EPB41L4B	-0.882466600268127	0.0239486487747223	2
hsa-miR-3682-3p	GPR155	-0.882281739302721	0.0239812541624221	1
hsa-miR-144	LMO3	-0.881714756726454	0.02405967521503	1
hsa-miR-372	CD97	-0.881617224085706	0.0240690134355137	1
hsa-miR-3666	SDC4	-0.88158783764414	0.0240803898589805	1
hsa-miR-4760-3p	SLC35G1	-0.881376195644855	0.0241058567949919	1
hsa-miR-98	INPP5J	-0.881221674606629	0.0241316439857753	1
hsa-miR-222	SDK1	-0.881171308437559	0.0241338628756951	1
hsa-miR-15b	BACE1	-0.88068482958384	0.0241949728620705	2
hsa-miR-93	ERO1LB	-0.880671021783139	0.0241949728620705	2
hsa-miR-93	CAMK2N2	-0.880696857727502	0.0241949728620705	2
hsa-miR-93	CDH4	-0.880167143690307	0.0242593436473995	1
hsa-miR-29b	PDCD10	-0.879835122824317	0.0242971825999443	1
hsa-miR-98	HRASLS5	-0.879694970672052	0.0243083607625037	1
hsa-miR-17	UHRF1BP1	-0.879501927901994	0.0243268805424356	1
hsa-miR-181a	ITSN2	-0.879433214085749	0.0243326252401266	1
hsa-miR-23a	LRIG1	-0.879417643744673	0.0243343756961579	2
hsa-miR-195	SRPR	-0.878899097664577	0.0244452969388947	2
hsa-miR-144	DNASE1	-0.878856903984951	0.0244499247458143	1
hsa-miR-15b	INPP5J	-0.878849628221561	0.0244499247458143	2
hsa-miR-29b	TMEM50B	-0.878681473918072	0.0244780034691139	1
hsa-miR-1	KLF11	-0.878686299930503	0.0244780034691139	1
hsa-miR-195	GLS2	-0.878146452219627	0.0245958984694293	2
hsa-miR-575	SNRPD3	-0.87780369907452	0.0246560895680032	1
hsa-miR-29a	SLC16A10	-0.877384588693056	0.0247386486753643	1
hsa-miR-1	PABPC3	-0.877196369403718	0.0247731095642322	1
hsa-miR-378f	RAB11A	-0.877156423435373	0.0247803167397559	2
hsa-miR-1297	ERAP2	-0.876920729199643	0.0248006566597722	1
hsa-miR-98	P2RX1	-0.876901984065206	0.0248018655524604	1
hsa-miR-1	EPB41L4B	-0.876818408976049	0.0248196000533588	2
hsa-miR-1297	H2AFZ	-0.876290061838168	0.0249117946966803	1
hsa-miR-195	PSAT1	-0.876341065423045	0.0249117946966803	2
hsa-let-7e	ERGIC3	-0.876281006722855	0.0249117946966803	1
hsa-let-7f	HRASLS5	-0.876291530665056	0.0249117946966803	1
hsa-miR-21	PDCD4	-0.876288071429227	0.0249117946966803	2
hsa-miR-3189-5p	ABAT	-0.876165165418169	0.0249203900945814	1
hsa-miR-4503	SLC16A10	-0.876168733787973	0.0249203900945814	1
hsa-miR-93	ATXN7L2	-0.875976921760174	0.0249793454194551	1
hsa-miR-144	GPR155	-0.875912172377085	0.0249894060833898	1
hsa-miR-606	B3GALNT2	-0.875415729327337	0.0250638992217685	1
hsa-miR-17	MLYCD	-0.875055250637231	0.0251353131124034	1
hsa-miR-29b	ARL4A	-0.874734842637869	0.0252188390872687	2
hsa-miR-23a	ACAT1	-0.874672415325825	0.0252206542120782	1
hsa-miR-4255	CPD	-0.874663286442094	0.0252209851971105	1
hsa-miR-93	ERRFI1	-0.874395791972051	0.025258942145029	1
hsa-miR-4652-3p	ACAT1	-0.874447726516349	0.025258942145029	1
hsa-miR-1297	PLSCR1	-0.874132442414113	0.0253112337237003	1
hsa-miR-181a	KCNN1	-0.873952024427054	0.0253432161523669	1
hsa-miR-21	GALNT11	-0.873538237678063	0.0254117670075208	1
hsa-miR-372	CTSS	-0.873495300999879	0.0254174881098124	1
hsa-miR-567	PRRC2C	-0.873051919750872	0.0254599621776824	1
hsa-miR-1297	YWHAZ	-0.873035899833665	0.0254647764182205	1
hsa-miR-372	FEZ2	-0.873013193109227	0.025472848752864	1
hsa-miR-3666	MSMO1	-0.873005127054815	0.0254737883129802	1
hsa-miR-181a	MKNK1	-0.872519611971642	0.0255818429012762	1
hsa-miR-372	DYRK2	-0.871976716468256	0.0257330052750532	2
hsa-miR-4503	GABRA2	-0.871683485647682	0.0257729077731288	1
hsa-miR-1297	ARPC1A	-0.871630085581518	0.0257766275010431	1
hsa-miR-361-5p	SEL1L	-0.871395393240789	0.0258200943884926	1
hsa-miR-1	PDCD4	-0.871309108321113	0.0258296703839244	2
hsa-miR-23a	SH3BGR	-0.871232165239674	0.0258415235693529	2
hsa-miR-15b	RPH3AL	-0.871169937667951	0.0258430474305088	1
hsa-miR-1297	LRRC16A	-0.870982141180223	0.0258839932950811	2
hsa-miR-195	SRPRB	-0.870422987474527	0.0260108601570346	1
hsa-miR-4789-3p	STC2	-0.870308871347355	0.0260397489267214	1
hsa-miR-372	GOLM1	-0.87016649820324	0.026070318645762	1
hsa-miR-29b	UBE2E3	-0.870118457672633	0.0260850549481874	1
hsa-let-7d	HRASLS5	-0.869921414601866	0.0261228127033026	1
hsa-miR-15b	RNF144A	-0.869919229179222	0.0261228127033026	1
hsa-miR-217	ADAM9	-0.869877478198516	0.0261312972084347	1
hsa-miR-15b	INTS1	-0.869782604773248	0.0261538132044906	1
hsa-miR-15b	SPACA3	-0.869367139089784	0.0262288837314509	1
hsa-let-7c	INSR	-0.869341657586009	0.0262383402490507	2
hsa-miR-3666	PELI1	-0.869237544674325	0.026268356735934	1
hsa-miR-372	RAB11A	-0.869100736840397	0.0263017046608191	2
hsa-miR-372	EPS8	-0.869035735910063	0.0263134376261921	2
hsa-let-7f	P2RX1	-0.868918475472086	0.0263456602663178	1
hsa-let-7e	UHRF1BP1	-0.868124382770407	0.0264621609914008	1
hsa-miR-17	ATP13A2	-0.868042505137696	0.0264725803505453	1
hsa-miR-15b	CBFA2T3	-0.867468973879353	0.0265782633077817	2
hsa-miR-195	LRIG1	-0.867095259328126	0.0266749920641541	2
hsa-miR-4652-3p	PHOSPHO1	-0.866634110449735	0.0267548096546218	1
hsa-miR-372	CEP170	-0.86663136502773	0.0267548096546218	1
hsa-miR-372	ARPC1A	-0.866346907693063	0.0268029728406222	1
hsa-miR-29b	DENND6A	-0.866116383906696	0.0268612476091317	1
hsa-miR-372	PRPF38A	-0.865810962341572	0.0269046092505548	1
hsa-miR-93	PAIP2B	-0.865643302964431	0.026956948822873	1
hsa-miR-29a	ENPP1	-0.865612631212393	0.0269631503942015	1
hsa-miR-301a	PAIP2B	-0.865379629015914	0.0270097157474274	1
hsa-miR-221	FAM129A	-0.865390488434642	0.0270097157474274	1
hsa-let-7e	GABRA2	-0.865351637769034	0.0270112526383731	1
hsa-miR-548p	GABRA2	-0.86529135495931	0.027021313697626	1
hsa-miR-1297	EIF4G2	-0.865158162101321	0.0270585220314336	2
hsa-miR-98	SLC16A10	-0.865070922084281	0.0270719645744516	2
hsa-miR-17	TVP23C	-0.864815304817233	0.0271049414036925	1
hsa-miR-93	KLB	-0.864659445898527	0.0271466984708573	1
hsa-miR-4255	UBE2D1	-0.864445610326778	0.0271805794277604	1
hsa-miR-17	SYBU	-0.864409303034262	0.0271899074289815	1
hsa-let-7d	P2RX1	-0.86423083645863	0.0272379246336014	1
hsa-miR-181a	SLC43A1	-0.863904032458438	0.0273055510805129	1
hsa-miR-3668	BACE1	-0.863867606669176	0.0273133318645043	1
hsa-let-7e	RAB40C	-0.863820047066267	0.0273230534709977	1
hsa-let-7e	KPNA7	-0.863528049357432	0.0274012162798358	1
hsa-miR-29b	EMG1	-0.863169577972799	0.0274831839668982	1
hsa-miR-17	LPO	-0.863117651030215	0.0274927671354105	1
hsa-miR-150	IFRD1	-0.862847499257068	0.0275511710634087	1
hsa-miR-93	EPB41L4B	-0.861842961230962	0.0277452376965162	1
hsa-miR-17	PTGER4	-0.861701503196439	0.0277582515043021	1
hsa-let-7f	SDK1	-0.861234940288556	0.0278558642997464	1
hsa-miR-372	GCNT3	-0.860950662040242	0.027896079062657	1
hsa-miR-93	IFRD1	-0.860756086346257	0.0279290106885389	1
hsa-miR-4503	DPP10	-0.860652392662614	0.0279487193363995	1
hsa-miR-181a	KLF15	-0.8604030374463	0.0279826094776898	2
hsa-miR-361-5p	GATM	-0.859922759234233	0.0280892744785757	1
hsa-miR-29a	SEC63	-0.859474285131871	0.0281825595588733	1
hsa-miR-17	GUCA1C	-0.859212505860728	0.0282630618187962	1
hsa-miR-98	CHAD	-0.858895609145286	0.0283200770769038	1
hsa-let-7f	GCAT	-0.858890505993728	0.0283200770769038	1
hsa-miR-1297	ARL6IP5	-0.858676711213696	0.0283642429474405	1
hsa-miR-301a	KIAA0922	-0.858551237563569	0.0283847581689033	1
hsa-miR-15b	KATNB1	-0.858422923097259	0.0284156394491994	2
hsa-miR-1297	HCCS	-0.858185002268149	0.0284854984282814	1
hsa-miR-3666	RAP2C	-0.857944639305621	0.0285277188556577	1
hsa-miR-301a	ACAT1	-0.85787118102128	0.0285282307557829	1
hsa-miR-4768-3p	CTNND2	-0.857815078519307	0.0285349904896198	1
hsa-miR-93	KLF11	-0.857713760396813	0.0285573489813173	2
hsa-let-7c	CYP46A1	-0.857706237448977	0.0285581501943331	2
hsa-miR-217	YWHAZ	-0.857417831954191	0.0286144002005687	1
hsa-miR-1297	CALM2	-0.857030548114635	0.0287274827951731	1
hsa-miR-372	ADAM9	-0.856563263020446	0.0288398169404266	2
hsa-miR-155	B3GALNT2	-0.856488309811704	0.0288464362822376	1
hsa-miR-17	ARHGAP18	-0.856117212784508	0.0289341617265142	1
hsa-miR-15b	FSD1	-0.856093120024908	0.0289430315086301	2
hsa-miR-181a	GATM	-0.855825394472821	0.0290118028631438	1
hsa-miR-1	JPH1	-0.855603018905068	0.0290390087524512	1
hsa-miR-1297	PDCD10	-0.855446637950825	0.029066694843123	1
hsa-miR-150	NFIC	-0.855264957019711	0.0291114200366819	1
hsa-miR-15b	VGLL2	-0.855052998206236	0.0291678345935082	1
hsa-miR-301a	DPY19L2P2	-0.854843914872917	0.0292110223071851	1
hsa-miR-4760-3p	B3GALNT2	-0.854642153864927	0.0292362830752833	1
hsa-miR-17	RUNDC3A	-0.854631123891542	0.0292388082961368	1
hsa-miR-195	BACE1	-0.854478962736838	0.0292763079111163	1
hsa-miR-4703-5p	AKAP7	-0.854419791769097	0.0292763079111163	1
hsa-miR-1297	CLTC	-0.854207615196814	0.0293114233596901	1
hsa-miR-372	ACSL5	-0.854128519118889	0.0293328736060918	1
hsa-miR-155	MCFD2	-0.853962321725214	0.0293825147420351	1
hsa-miR-1	MT1H	-0.853599470737115	0.0294456520893772	1
hsa-miR-23a	PDCD4	-0.85326081706846	0.0295017433543911	2
hsa-miR-98	IFT20	-0.853202403647236	0.0295114088413854	1
hsa-miR-4768-3p	MGAT1	-0.852949869350608	0.0295477904360382	1
hsa-let-7c	INPP5J	-0.852843168506812	0.029552988271798	1
hsa-miR-150	FUT1	-0.85282140997446	0.0295553681292034	1
hsa-miR-221	PCMTD1	-0.852007207059349	0.0297662070575359	2
hsa-miR-301a	VLDLR	-0.851830508094499	0.0298114155186284	1
hsa-miR-29b	CYP3A5	-0.851748789858345	0.0298163496512218	1
hsa-miR-301a	VGLL2	-0.851754817478454	0.0298163496512218	2
hsa-miR-17	INSR	-0.851755715213734	0.0298163496512218	1
hsa-let-7c	HRASLS5	-0.850936488909732	0.0300125223270998	1
hsa-miR-29a	SIDT2	-0.850667135404519	0.0300656371627553	2
hsa-miR-372	H2AFY	-0.850606117891272	0.0300914432803113	1
hsa-miR-93	CLCNKB	-0.850489150007297	0.0301244845447905	1
hsa-miR-4703-5p	CTNND2	-0.85045873663195	0.0301273246346406	1
hsa-let-7d	GCAT	-0.849944563730629	0.0302642606631394	1
hsa-miR-29b	LAMC2	-0.849854094958675	0.0302857941893246	1
hsa-miR-1297	ACSL5	-0.849214738845477	0.0304255392343486	1
hsa-miR-29b	DYNLT1	-0.849123830967499	0.0304529532463888	2
hsa-miR-361-5p	IL22RA1	-0.848868482165656	0.0305083676028864	1
hsa-miR-4645-5p	FUT1	-0.848773052116279	0.0305282419257165	1
hsa-miR-93	GUCA1C	-0.848702885881171	0.0305371262652389	1
hsa-miR-568	BACE1	-0.848642572995623	0.0305468378067455	1
hsa-let-7f	SLC16A10	-0.848601019379041	0.0305635949488257	1
hsa-miR-1297	PNRC2	-0.848023272337095	0.030695829516828	2
hsa-miR-372	CTSA	-0.847966751022184	0.0307020097268497	2
hsa-miR-150	ERGIC3	-0.847869547752268	0.0307269262888681	1
hsa-miR-1297	TJP2	-0.847554306200885	0.0308019788942479	2
hsa-miR-93	QPRT	-0.847558300657908	0.0308019788942479	1
hsa-miR-142-5p	GPR155	-0.846651999168952	0.031003677489422	1
hsa-miR-23a	PDK4	-0.846624937903665	0.0310111230166853	2
hsa-miR-217	RAC1	-0.846481779030695	0.0310517255506759	1
hsa-miR-144	KLF11	-0.846477567549057	0.0310517255506759	1
hsa-miR-17	STC2	-0.846191042410412	0.0311359206990652	1
hsa-miR-1297	ACTR3	-0.846168124659046	0.0311400137320196	1
hsa-miR-15b	ATXN7L2	-0.846131924864679	0.03114655415865	2
hsa-miR-17	LMO3	-0.846005408139937	0.0311844687067908	2
hsa-miR-1297	SEP10	-0.845995650132541	0.0311864268670539	1
hsa-miR-23a	ASNS	-0.845821151425909	0.031234231328957	1
hsa-miR-99a	ENPP1	-0.845782264445415	0.0312457493728073	1
hsa-miR-1297	AHR	-0.845771904413089	0.0312480028134318	1
hsa-miR-195	INPP5J	-0.845036107375135	0.0314670753574259	2
hsa-miR-29a	NFIC	-0.844949228067496	0.0314756362862701	1
hsa-miR-548p	PLA2G12A	-0.844901911491316	0.0314794298879734	1
hsa-miR-372	AP2B1	-0.844884915434213	0.0314794298879734	1
hsa-miR-155	SEC63	-0.844438416357808	0.0315883337308677	1
hsa-miR-217	DPH3	-0.844414706585616	0.0315971331692164	1
hsa-miR-221	HERPUD1	-0.844334566863192	0.0316121130095307	1
hsa-miR-378e	DAZAP2	-0.84411879206736	0.0316661258374971	1
hsa-miR-150	FAM83E	-0.843614081110721	0.031817837104509	1
hsa-miR-1	FKBP11	-0.843566707844073	0.0318269886700647	1
hsa-miR-221	GALNT11	-0.843498709766043	0.0318479332424223	1
hsa-let-7f	CHAD	-0.84287818899559	0.0320071113497999	1
hsa-miR-4789-3p	ERRFI1	-0.842552870729025	0.0320819514017006	1
hsa-miR-93	SLC16A10	-0.842406431834846	0.0321119793267218	1
hsa-miR-4703-5p	B3GALNT2	-0.841706570342355	0.0322962599015167	1
hsa-miR-372	DAZAP2	-0.841631163435072	0.0323097992888345	2
hsa-miR-144	LOC729020	-0.841442450642594	0.0323539998167226	1
hsa-miR-1	KLB	-0.841201788813753	0.0323941327518582	1
hsa-miR-98	RPH3AL	-0.840760679832513	0.0325099517611319	1
hsa-miR-3120-3p	ENPP1	-0.840219746856138	0.03264067940192	1
hsa-miR-4703-5p	ULK1	-0.840189835456917	0.0326476975082468	1
hsa-miR-3682-3p	MKNK1	-0.840188323117333	0.0326476975082468	1
hsa-miR-15b	SLC43A1	-0.840008533665295	0.0326995912944788	2
hsa-miR-29b	ADAM9	-0.839868300808081	0.0327509372779314	1
hsa-miR-29a	MLYCD	-0.839821148412717	0.0327637074003298	1
hsa-miR-155	MSH6	-0.839796405120547	0.0327730260263188	1
hsa-miR-361-5p	PDK4	-0.83960246818857	0.0328094287723871	2
hsa-miR-29a	JPH1	-0.839417245025255	0.0328415108011416	1
hsa-miR-1297	DAZAP2	-0.839142397742147	0.0329177839853962	1
hsa-miR-23a	GCAT	-0.838807930884711	0.0329846363561504	1
hsa-miR-1297	RAP2C	-0.838776514145427	0.0329967134543147	2
hsa-miR-21	GATM	-0.838737808594831	0.0330101612666957	1
hsa-miR-23a	HRASLS5	-0.838401356953694	0.0330998082298104	1
hsa-miR-144	CTNND2	-0.838281099947579	0.0331086154049389	1
hsa-let-7c	P2RX1	-0.837945172251246	0.0331848725519319	1
hsa-miR-93	MUM1L1	-0.837764678474253	0.0332221888811492	1
hsa-miR-100	HEXDC	-0.837668668256146	0.0332496691580126	1
hsa-miR-17	ITSN2	-0.837425585995231	0.033313867456989	1
hsa-miR-548p	COBLL1	-0.837418500872383	0.0333145493556858	1
hsa-miR-93	KPNA7	-0.837303847730491	0.0333429831543573	1
hsa-miR-93	CCDC64B	-0.83708485021572	0.0333901136124118	1
hsa-miR-222	LPO	-0.836947594069444	0.0334315784630563	1
hsa-miR-372	HK1	-0.836921408828185	0.0334360628992443	2
hsa-miR-361-5p	GSTA2	-0.836513987223154	0.033541552216744	2
hsa-let-7e	BTG2	-0.836342639644039	0.033596105581828	1
hsa-miR-29b	LRRC16A	-0.836049931200671	0.033680753542716	1
hsa-miR-93	ATP13A2	-0.83560130657591	0.0337690390164545	1
hsa-miR-3668	STC2	-0.835477566724916	0.0338116583609664	1
hsa-miR-93	TIMM8A	-0.835423569505865	0.0338270992833028	1
hsa-miR-1	GLS2	-0.835353793884135	0.0338418961226259	1
hsa-let-7c	SLC5A2	-0.835071508227091	0.0339139495917169	1
hsa-miR-98	HDLBP	-0.83500287226171	0.0339295671380968	2
hsa-miR-181a	GALNT11	-0.8349539780247	0.0339433492857444	1
hsa-miR-150	GABRA2	-0.834743877614877	0.0340084916645837	1
hsa-miR-155	PABPC3	-0.834681555066589	0.0340252571619441	1
hsa-miR-29a	LRIG1	-0.834559158399936	0.0340548608428068	1
hsa-miR-361-5p	IFRD1	-0.834478924147231	0.0340769121835679	1
hsa-miR-17	LRIG1	-0.834352831503107	0.0341126706917949	2
hsa-miR-98	KPNA7	-0.834199742721332	0.0341370456325487	1
hsa-miR-195	CYP46A1	-0.834158803294137	0.0341480084647771	1
hsa-miR-361-5p	EPB41L4B	-0.833789680459738	0.0342641377953333	1
hsa-miR-575	TFPI	-0.833748217437742	0.0342705887721774	1
hsa-miR-15b	CCDC64B	-0.833473073590656	0.0343393228611006	1
hsa-miR-372	SPATS2L	-0.83339888126973	0.0343511134722573	1
hsa-miR-4255	PLEC	-0.833367361486215	0.0343607210811408	1
hsa-miR-98	TMPRSS2	-0.833011093236792	0.034472399467135	2
hsa-miR-181a	PDCD4	-0.832734041910189	0.0345393932721002	1
hsa-let-7c	TPST2	-0.832668163059499	0.034553530346361	1
hsa-miR-23a	KLF11	-0.831394566639457	0.0348718729435745	1
hsa-let-7e	TMPRSS2	-0.831345600210746	0.0348849236477361	2
hsa-miR-23a	SLC5A10	-0.831304888865177	0.0348913775751639	1
hsa-miR-155	LOC729020	-0.831248093390422	0.0349023438730185	1
hsa-let-7d	SLC16A10	-0.831227146260553	0.0349099360783994	2
hsa-miR-548p	JPH1	-0.831192264605548	0.0349188101579388	1
hsa-miR-99a	HEXDC	-0.831158697829798	0.0349298551230628	1
hsa-miR-221	DPY19L2P2	-0.830942398888383	0.0349887937252599	1
hsa-miR-548p	BCAT1	-0.830880402642395	0.0349942154413278	1
hsa-miR-222	HDLBP	-0.830741828429579	0.0350168839946998	1
hsa-miR-17	KPNA7	-0.830696070726976	0.0350244302218948	1
hsa-miR-15b	MT1H	-0.830207529256384	0.0351734709497328	1
hsa-miR-29a	SDK1	-0.829988537043915	0.0352381891163411	2
hsa-let-7e	SLC8A2	-0.829932400537583	0.0352633298582677	2
hsa-miR-372	HN1	-0.829753791997949	0.0353033283785255	2
hsa-miR-1	LRRC29	-0.828438230947642	0.0356519782735065	1
hsa-miR-1	SFTPC	-0.828360863657696	0.0356679522781344	1
hsa-miR-3942-3p	KLF11	-0.828309628798243	0.0356765450923041	1
hsa-miR-221	GRB10	-0.828166890019346	0.035719501760622	2
hsa-miR-1297	RFK	-0.827494734528618	0.0358849403494255	2
hsa-miR-217	SEP07	-0.827384754319827	0.0359091722694417	1
hsa-let-7d	SDK1	-0.827183717796421	0.0359643378074115	1
hsa-miR-372	ARL4A	-0.827089560901768	0.0359972447486199	1
hsa-miR-217	TOX3	-0.827038500049319	0.0360031012454211	1
hsa-miR-4774-3p	SEL1L	-0.826943925209424	0.0360091231524679	1
hsa-miR-372	ACVR1	-0.826894762875384	0.0360125246374178	1
hsa-miR-29b	NFE2L2	-0.826659833709598	0.0360846699784142	1
hsa-miR-361-5p	SEC63	-0.826525220351254	0.0361293313452391	1
hsa-miR-217	SEP10	-0.82641057257965	0.0361572386189178	1
hsa-miR-195	PDK4	-0.825663360405791	0.0363489475264786	2
hsa-miR-195	INSR	-0.825573602920452	0.0363693427675234	2
hsa-miR-935	DAZAP2	-0.825027579856363	0.0365182463366625	1
hsa-miR-4652-3p	FOXO3	-0.824980719925832	0.0365313629912736	1
hsa-miR-23a	C12orf39	-0.824908321549188	0.0365585735977431	1
hsa-miR-155	GABRA2	-0.824724469988775	0.0366257798750474	1
hsa-miR-17	ULK1	-0.824443211130586	0.0366930574829877	2
hsa-miR-100	ENPP1	-0.824420882322436	0.0367014203001578	1
hsa-miR-195	ATP13A2	-0.824270737337573	0.0367425747498313	1
hsa-miR-4692	ZNF395	-0.823485734556748	0.0369743987450355	1
hsa-let-7d	KPNA7	-0.822669894614933	0.0372230435884003	1
hsa-miR-29a	FOXO3	-0.822645805915071	0.0372256777090971	2
hsa-let-7c	SPACA3	-0.822555444932511	0.0372493163727668	1
hsa-miR-195	PLA2G12A	-0.822212556965247	0.0373279390374622	1
hsa-miR-23a	DPP10	-0.821748368026441	0.0374715188383831	1
hsa-miR-29b	IL10RB	-0.821636376692468	0.0375054990517605	2
hsa-miR-29b	SERINC3	-0.821501578092014	0.0375408140888741	1
hsa-miR-98	IL22RA1	-0.821427220036585	0.0375640471817732	1
hsa-let-7c	CHAD	-0.821182400435313	0.0376311148656327	1
hsa-miR-21	ABAT	-0.820969526360898	0.0376691628909352	1
hsa-miR-217	KLF5	-0.820854024734364	0.0376962406362579	1
hsa-miR-155	TIMM8A	-0.820622210187081	0.0377673974512521	1
hsa-miR-217	ARL6IP1	-0.820279498913842	0.0378720985920719	1
hsa-miR-4645-5p	IL22RA1	-0.820277076906708	0.0378720985920719	1
hsa-miR-222	GALNT11	-0.819419021609345	0.0381143517489166	1
hsa-miR-1	KLF15	-0.819054216253724	0.0382285405362914	1
hsa-let-7d	INSR	-0.818957433167916	0.0382517634946458	2
hsa-miR-99a	VLDLR	-0.818985175919264	0.0382517634946458	1
hsa-miR-372	TAOK3	-0.817961865605828	0.0385194145550587	1
hsa-miR-1297	ACVR1	-0.817737935385187	0.0385948658210109	1
hsa-miR-99a	SSR3	-0.817736510349519	0.0385948658210109	1
hsa-miR-4789-3p	PLA2G12A	-0.817672098945368	0.0386089066037079	1
hsa-miR-221	RNF144A	-0.817476853027775	0.0386538691154349	1
hsa-miR-17	MUM1L1	-0.817069541370495	0.0387903282652482	1
hsa-miR-150	METAP1D	-0.816855695735229	0.0388587359971121	1
hsa-miR-1	IFRD1	-0.816842789740901	0.0388598081530981	1
hsa-miR-144	SEL1L	-0.816833066101919	0.0388616099631259	1
hsa-miR-217	RAB11A	-0.816793907513232	0.0388671343760132	1
hsa-miR-99a	SLC8A2	-0.816726308454279	0.0388957408578587	1
hsa-let-7f	TMPRSS2	-0.816653872154687	0.0389236455051186	2
hsa-miR-29b	MYO1D	-0.816599145297785	0.0389402556751524	1
hsa-miR-195	DHRS12	-0.816543048289676	0.0389428402625861	1
hsa-miR-217	ITGB5	-0.816495327780451	0.038947012694041	1
hsa-miR-93	INSR	-0.816358961636964	0.0389875848870502	1
hsa-miR-1297	KCNK1	-0.81630555818948	0.0390005426535579	1
hsa-miR-15b	CHAD	-0.816300531302296	0.0390005426535579	1
hsa-miR-142-5p	HERPUD1	-0.816196241600393	0.0390329394704675	2
hsa-miR-15b	DSCR10	-0.81616203597984	0.0390401154722125	1
hsa-let-7f	HDLBP	-0.815807483124716	0.039135758243798	2
hsa-miR-98	LRIG1	-0.815767664650822	0.039146496733077	1
hsa-miR-29b	SEC23IP	-0.815661705210282	0.0391811639577651	1
hsa-miR-150	NXN	-0.815045179730799	0.0393679478487485	1
hsa-miR-221	MCFD2	-0.814586897578785	0.0395173983896586	1
hsa-miR-98	GABRA2	-0.814479001396594	0.0395474869826615	1
hsa-let-7d	LRIG1	-0.814409166667515	0.0395802429353323	1
hsa-miR-1297	CDS1	-0.814097849494121	0.0396699779454235	2
hsa-miR-29b	CMTM6	-0.813690128693913	0.0397921299964125	1
hsa-miR-301a	SYBU	-0.813657204514598	0.0397921299964125	2
hsa-miR-372	AHR	-0.813577903063593	0.0398082356928461	2
hsa-miR-98	ERGIC3	-0.813320642320539	0.039890561295337	1
hsa-miR-222	SYBU	-0.813261511993026	0.0399076197028215	1
hsa-miR-1297	RAB11A	-0.813158179225293	0.0399360142747551	1
hsa-miR-3942-3p	PCMTD1	-0.812956614338763	0.0399905922509906	1
hsa-miR-195	MLYCD	-0.812820107921525	0.0400375434540695	1
hsa-miR-1256	EGF	-0.812581459160203	0.0401268097218124	1
hsa-let-7d	CHAD	-0.811842522149004	0.0403372546996667	1
hsa-miR-581	CAPN2	-0.811554423113944	0.0404153101977828	1
hsa-miR-93	ULK1	-0.811304645436672	0.0404852850347273	2
hsa-miR-301a	IFRD1	-0.811042378044287	0.040538597213338	1
hsa-miR-93	TVP23C	-0.811020600561096	0.0405439634738106	1
hsa-miR-222	FOXO3	-0.810857547317638	0.0405840739545408	1
hsa-miR-142-5p	MCFD2	-0.810561197633952	0.0406694476986591	1
hsa-miR-181a	B3GALNT2	-0.810470827887377	0.0406896341742337	1
hsa-miR-99a	ST6GALNAC4	-0.810413379337425	0.0406981129410361	2
hsa-miR-3666	CLTC	-0.810158134776751	0.040771762959121	1
hsa-miR-372	PPP2R2A	-0.810045544552635	0.040812160137932	1
hsa-miR-93	TRHDE	-0.809917098749895	0.0408432712541467	1
hsa-miR-195	ENPP1	-0.809383346055953	0.0410187736526346	1
hsa-miR-144	STC2	-0.809254185663917	0.0410590199742709	1
hsa-miR-100	ST6GALNAC4	-0.809171449407817	0.0410841209579821	2
hsa-miR-23a	EPB41L4B	-0.809121811340924	0.0410892764666111	1
hsa-let-7f	LRIG1	-0.80904760131634	0.0411126658918963	1
hsa-miR-98	SLC8A2	-0.808750745567511	0.0412016316263218	2
hsa-miR-301a	BACE1	-0.808714226250528	0.0412116939312797	1
hsa-miR-150	ACAT1	-0.807988958784507	0.0414279232020198	1
hsa-miR-155	PCMTD1	-0.807859317321366	0.0414549096661767	1
hsa-miR-195	EPB41L4B	-0.806431575200233	0.0419401858337923	2
hsa-miR-1297	CAP1	-0.806385168651377	0.0419499489255634	1
hsa-miR-1297	G3BP2	-0.80632519157333	0.0419743685583425	2
hsa-miR-4692	BACE1	-0.806187501703917	0.0420077156088745	1
hsa-miR-29a	IL22RA1	-0.805938706976966	0.0420719826243997	1
hsa-miR-575	DENND6A	-0.80543871334059	0.0422427179123185	1
hsa-let-7e	GATM	-0.805413315121378	0.042250006824208	2
hsa-let-7f	KPNA7	-0.804765860852412	0.0424558790942009	1
hsa-miR-17	IGFBP2	-0.804677438857281	0.0424810517476052	1
hsa-miR-221	SYBU	-0.804498912243507	0.0425597868662775	1
hsa-miR-23a	SLC16A10	-0.804273747408574	0.0426237229301918	2
hsa-miR-144	DPP10	-0.804153922654368	0.0426624177697646	2
hsa-miR-4645-5p	CBFA2T3	-0.803235072185335	0.0429452852755739	1
hsa-miR-17	SEC63	-0.803235121322639	0.0429452852755739	1
hsa-miR-3120-3p	TRHDE	-0.803114663552095	0.0429847007395052	1
hsa-miR-181a	BTG2	-0.803099481565859	0.0429873807190164	1
hsa-miR-301a	WBSCR17	-0.802912400400712	0.0430309151748698	1
hsa-miR-93	STC2	-0.802564880037688	0.0431499181077625	1
hsa-let-7e	INSR	-0.802515848011704	0.0431725329762422	2
hsa-miR-4713-5p	SEL1L	-0.802420883630285	0.04320429637162	1
hsa-miR-23a	UHRF1BP1	-0.802367995748397	0.0432141055078186	1
hsa-miR-15b	INSR	-0.802335188705154	0.0432282087433282	2
hsa-miR-17	SH2D5	-0.802116634119034	0.0433097293529629	2
hsa-miR-1297	UCHL3	-0.802054949619948	0.0433300720332402	1
hsa-miR-548p	SEC61A1	-0.802048523882249	0.0433304591931096	1
hsa-miR-195	CBS	-0.802029531759386	0.0433374105807858	1
hsa-miR-29b	ANXA2	-0.801760782993078	0.043439231820625	1
hsa-miR-29a	SLC43A1	-0.801413437744149	0.0435763084776414	2
hsa-miR-361-5p	KLF11	-0.801220327472433	0.0436356106314094	1
hsa-miR-98	RAB40C	-0.801049741288033	0.0436773413839082	1
hsa-miR-150	SHISA4	-0.800735081634321	0.0437768931011543	2
hsa-miR-222	PCMTD1	-0.800500217553264	0.0438668847547559	2
hsa-miR-23a	ERO1LB	-0.800485700653183	0.0438704681522648	2
hsa-miR-144	ITSN2	-0.800438408978339	0.0438783942645599	2
hsa-miR-29b	TRAK1	-0.800358907665211	0.043904302644362	1
hsa-miR-3666	SH3D19	-0.800261871910345	0.043935204740969	1
hsa-miR-23a	MARVELD3	-0.800080191614836	0.0439766952258856	1
hsa-miR-3120-3p	COBLL1	-0.799919459151199	0.0440419684193865	1
hsa-miR-23a	CSDC2	-0.799130409559333	0.0442990456790984	1
hsa-miR-23a	KLF15	-0.798987419546887	0.0443431474857016	1
hsa-miR-548p	SYBU	-0.798870606617355	0.0443847378286489	1
hsa-let-7d	TMPRSS2	-0.798334463994063	0.0445562470761687	2
hsa-miR-4692	TRHDE	-0.798310130721868	0.0445617733342786	1
hsa-miR-195	SIDT2	-0.798081287679921	0.0446206496049381	2
hsa-miR-3942-3p	ECHDC3	-0.797882283137845	0.0446950433501838	1
hsa-miR-93	IGFBP2	-0.797439098639707	0.0448475550434536	1
hsa-miR-1256	CTNND2	-0.797035239759889	0.045003549575993	1
hsa-miR-361-5p	AKAP7	-0.796932365261023	0.0450393948078563	1
hsa-miR-29b	HTATIP2	-0.796766440009545	0.0450981516960063	1
hsa-miR-23a	GPR155	-0.796719724892875	0.0451039179794299	1
hsa-miR-15b	PDCD4	-0.796511471117684	0.0451739608721434	2
hsa-miR-23a	STC2	-0.796270403910239	0.0452479279899423	1
hsa-miR-3666	ARL6IP1	-0.796015167018834	0.0453179770517327	1
hsa-miR-17	DHRS12	-0.796012378994165	0.0453179770517327	1
hsa-miR-144	TIMM8A	-0.795869448925939	0.0453452634226508	1
hsa-miR-567	C1GALT1	-0.795662303959254	0.0454125963039862	1
hsa-miR-15b	PLA2G12A	-0.795342731085769	0.0455364951485994	1
hsa-let-7f	SLC8A2	-0.795206713810277	0.0455835965740231	2
hsa-miR-23a	VGLL2	-0.795091256082336	0.0456183104570706	2
hsa-miR-361-5p	SDK1	-0.795037661868119	0.0456406716044826	2
hsa-miR-3120-3p	SEC63	-0.794812199456934	0.045738184946723	1
hsa-let-7e	GALNT11	-0.79461519165907	0.0457791558897163	1
hsa-miR-1	RNF144A	-0.794457802705954	0.0458228203032572	1
hsa-miR-142-5p	ULK1	-0.794026011425132	0.0459339251987149	2
hsa-miR-4692	SLC25A25	-0.794039142331167	0.0459339251987149	1
hsa-let-7d	GABRA2	-0.793907130158122	0.0459767928973	1
hsa-let-7c	SLC16A10	-0.793463046564345	0.0461277333146828	2
hsa-let-7d	ERGIC3	-0.793388005847478	0.0461524335497797	1
hsa-miR-23a	FUT1	-0.792992063840778	0.0462687515546795	1
hsa-miR-221	CDH4	-0.792764989427469	0.0463441550635077	1
hsa-miR-15b	ATHL1	-0.792675722384927	0.0463749197783666	1
hsa-miR-15b	QPRT	-0.792543854970066	0.0464113795771439	1
hsa-miR-361-5p	GPR155	-0.79236301765535	0.0464776046892552	3
hsa-miR-29a	BRSK2	-0.792072587256236	0.0465695574122688	1
hsa-miR-17	BTG2	-0.791348375632452	0.0468491018063216	2
hsa-miR-93	ITSN2	-0.791252331980285	0.0468760248132261	1
hsa-miR-4652-3p	LRIG1	-0.791212617286963	0.0468849010671403	1
hsa-miR-378f	CPD	-0.791006980223869	0.0469580582405843	1
hsa-miR-217	ARF6	-0.790956979488568	0.046979730227218	1
hsa-miR-217	RHOA	-0.79083775639864	0.0470178996821722	1
hsa-miR-23a	ECHDC3	-0.790821889704756	0.0470233201994651	1
hsa-miR-29a	RAB40C	-0.790677221926815	0.0470627252144836	1
hsa-miR-195	CHAD	-0.789943756749675	0.0472938733472698	1
hsa-miR-150	SLC16A10	-0.789578914014306	0.0474186875329303	1
hsa-miR-1297	STX7	-0.789441918578212	0.0474644554252122	1
hsa-miR-29a	GALNT11	-0.788744487040973	0.0476878057679765	1
hsa-miR-150	KIRREL2	-0.788394366998436	0.0478265344678854	1
hsa-miR-195	COBLL1	-0.788347439067744	0.047848671505071	2
hsa-miR-4733-3p	RALA	-0.787408088726418	0.0481926539725185	1
hsa-let-7f	INSR	-0.787007022426593	0.0483228184838721	2
hsa-miR-1256	DPP10	-0.786898547416858	0.0483627104343801	1
hsa-miR-144	BEGAIN	-0.786756709351019	0.048414404690921	2
hsa-miR-98	INSR	-0.786552906277543	0.0484840313475185	2
hsa-miR-1	SEC63	-0.786081282083065	0.0486704042833721	2
hsa-miR-217	SUB1	-0.785671768577103	0.0488171300287429	1
hsa-miR-301a	AKAP7	-0.785145928507483	0.0489833790336931	1
hsa-let-7c	GALNT11	-0.78458998770234	0.0491638356760665	1
hsa-miR-301a	NXN	-0.784331278140432	0.0492432513364664	1
hsa-miR-4645-5p	EGF	-0.783977096245836	0.0493571498855438	1
hsa-let-7c	VGLL2	-0.78387674794601	0.0493993124629078	1
hsa-miR-155	SEL1L	-0.783785196399668	0.0494272603975955	1
hsa-miR-4760-3p	PCMTD1	-0.783502280745239	0.0495339218432471	1
hsa-miR-144	PPP2R2D	-0.783324783048649	0.0496060167440216	1
hsa-miR-17	NFIC	-0.802498171842359	0.0431758267468067	1
