# Supplementary material for: MicroRNAs Deregulated in Intraductal Papillary Mucinous Neoplasm Converge on Actin Cytoskeleton-Related Pathways That Are Maintained in Pancreatic Ductal Adenocarcinoma
Source: Cancers (Basel). 2021 May 14;13(10):2369. doi: 10.3390/cancers13102369 (PMC8155860; doi:10.3390/cancers13102369)
Supplement: Supplementary file 1 [file cancers-13-02369-s001.zip › Supplementary_Table_3.xlsx]

## Sheet: Supplementary Table 3
Supplementary Table 3. Top 10 miRNA with more targets in IPMN
miRNA	#targets	cum%	targets (top20)
hsa-miR-372	70	12.46	CLIC1, YWHAZ, SEC23IP, ATP2C1, SOD1, THYN1, CAPNS1, MYL12B, JMJD1C, RAB21, WEE1, CORO2A, UNC5CL, SETX, SPTLC2, FRMD4B, BAZ1A, MORF4L1, ITGA2, SQRDL
hsa-miR-1297	62	20.46	RAB21, DDX24, SETX, EIF1B, ATP2C1, BHLHE40, ADH5, BLOC1S2, HNRNPF, MORF4L1, NUDT15, RP2, UBE2D1, UBE2E3, ZNF207, WEE1, FRMD4B, TMEM2, DNAJA1, HSPH1
hsa-miR-29b	61	25.98	MORF4L1, SUB1, S100A16, ZNF207, ARPC5, HN- RNPF, CTNNB1, TOPORS, LPAR6, MCMBP, DDX5, PLSCR1, ITGB1, BTBD10, ATP2C1, PELI1, SNRPD3, PRRC2C, MAPRE1, H2AFY
hsa-miR-181a	52	35.23	TPST2, VCX2, PDK4, SLC25A25, IFRD1, VGLL2, ERO1LB, TMED6, RNF144A, AKAP7, GPR155, PSAT1, LMO3, CYP46A1, CBFA2T3, GRB10, FKBP11, NUCB2, EPB41L4B, SERPINI1
hsa-miR-17	41	40.04	EPB41L4B, KLF11, FAM129A, TRHDE, KLB, TIMM8A, MARVELD3, KIAA0922, PAIP2B, CDH4, CBFA2T3, CAMK2N2, ERO1LB, CCDC64B, ATHL1, IFRD1, VLDLR, UHRF1BP1, MLYCD, ATP13A2
hsa-miR-15b	37	43.06	CYP46A1, SLC35G1, ARHGAP18, GRB10, GLS2, PSAT1, TPST2, FKBP11, LRIG1, SRPRB, CBS, PDK4, JPH1, MCFD2, ERO1LB, EPB41L4B, BACE1, INPP5J, RPH3AL, RNF144A
hsa-miR-23a	36	45.37	ZNF503, SLC43A1, SYBU, MCFD2, ARHGAP18, KIAA0922, KPNA7, SEC63, GATM, HES6, SEL1L, SSR3, LRIG1, ACAT1, SH3BGR, PDCD4, PDK4, ASNS, GCAT, HRASLS5
hsa-miR-93	34	45.91	MARVELD3, KIAA0922, VLDLR, FAM129A, UHRF1BP1, PTGER4, KCNJ16, LMO3, CAMK2N2, ERO1LB, CDH4, ATXN7L2, ERRFI1, PAIP2B, KLB, EPB41L4B, IFRD1, KLF11, CLCNKB, GUCA1C
hsa-let-7e	32	47.86	SLC5A2, KIAA0922, CBFA2T3, CYP46A1, SDK1, ATXN7L2, CHAD, SPACA3, VGLL2, HDLBP, TRHDE, HRASLS5, BEGAIN, SIDT2, FKBP11, IL22RA1, TPST2, P2RX1, TTN, SLC16A10
hsa-miR-195	29	48.22	SLC43A1, GRB10, FKBP11, MCFD2, RPH3AL, SLC35G1, SEL1L, PDCD4, ARHGAP18, SRPR, GLS2, PSAT1, SRPRB, LRIG1, BACE1, INPP5J, CYP46A1, PDK4, INSR, ATP13A2
Each miRNA-mRNA pair has pval-corrected<0.05 and appear at least 1 times in the following databases:
targetScan_v7.1_17, miRSVR_aug10_17, miRDB_v5.0_21. Grey boxes correspond to up-regulated MiRNAs in IPMN
vs H, white boxes correspond to downregulated miRNAs in IPMN vs H.
