# Supplementary material for: MicroRNAs Deregulated in Intraductal Papillary Mucinous Neoplasm Converge on Actin Cytoskeleton-Related Pathways That Are Maintained in Pancreatic Ductal Adenocarcinoma
Source: Cancers (Basel). 2021 May 14;13(10):2369. doi: 10.3390/cancers13102369 (PMC8155860; doi:10.3390/cancers13102369)
Supplement: Supplementary file 1 [file cancers-13-02369-s001.zip › Supplementary_Table_4.xlsx]

## Sheet: SupplementaryTable4
Supplementary Table 4. Top 10 mRNA with more miRNAs targeting them in IPMN
mRNA	#miRNAs	miRNAs (top 20)
LRIG1	13	hsa-miR-3120-3p, hsa-miR-15b, hsa-miR-181a, hsa-let-7c, hsa-let-7e, hsa-miR-23a, hsa-miR-195, hsa-miR-29a, hsa-miR-17, hsa-miR-98, hsa-let-7d, hsa-let-7f, hsa-miR-4652-3p
KLF11	12	hsa-miR-17, hsa-miR-142-5p, hsa-miR-4768-3p, hsa-miR-29a, hsa-miR-606, hsa-miR-301a, hsa-miR-1, hsa-miR-93, hsa-miR-144, hsa-miR-23a, hsa-miR-3942-3p, hsa-miR-361-5p
SLC16A10	12	hsa-miR-21, hsa-miR-548p, hsa-let-7e, hsa-miR-29a, hsa-miR-4503, hsa-miR-98, hsa-let-7f, hsa-miR-93, hsa-let-7d, hsa-miR-23a, hsa-let-7c, hsa-miR-150
TRHDE	12	hsa-miR-4760-3p, hsa-miR-4768-3p, hsa-miR-17, hsa-let-7e, hsa-miR-1, hsa-let-7f, hsa-miR-3668, hsa-miR-98, hsa-let-7d, hsa-miR-93, hsa-miR-3120-3p, hsa-miR-4692
EPB41L4B	11	hsa-miR-17, hsa-miR-181a, hsa-miR-221, hsa-miR-98, hsa-miR-29a, hsa-miR-15b, hsa-miR-1, hsa-miR-93, hsa-miR-361-5p, hsa-miR-23a, hsa-miR-195
VGLL2	11	hsa-miR-21, hsa-miR-181a, hsa-let-7e, hsa-miR-98, hsa-let-7f, hsa-miR-144,hsa-let-7d, hsa-miR-15b, hsa-miR-301a, hsa-miR-23a, hsa-let-7c
IFRD1	10	hsa-miR-181a, hsa-miR-21, hsa-miR-221, hsa-miR-222, hsa-miR-17, hsa-miR-150, hsa-miR-93, hsa-miR-361-5p, hsa-miR-1, hsa-miR-301a
CBFA2T3	9	hsa-miR-181a, hsa-miR-98, hsa-let-7f, hsa-let-7e, hsa-miR-4652-3p, hsa-miR-17, hsa-let-7d, hsa-miR-15b, hsa-miR-4645-5p
CYP46A1	9	hsa-miR-15b, hsa-miR-181a, hsa-let-7e, hsa-let-7d, hsa-let-7f, hsa-miR-98, hsa-miR-1, hsa-let-7c, hsa-miR-195
GABRA2	9	hsa-let-7c, hsa-miR-181a, hsa-miR-4503, hsa-let-7e, hsa-miR-548p, hsa-miR-150, hsa-miR-155, hsa-miR-98, hsa-let-7d
Each miRNA-mRNA pair has pval-corrected<0.05 and appears at least 1 times in the following databases:
targetScan_v7.1_17, miRSVR_aug10_17, miRDB_v5.0_21).
All these mRNAs are downregulated in IPMNvsH.
