# Supplementary material for: MicroRNAs Deregulated in Intraductal Papillary Mucinous Neoplasm Converge on Actin Cytoskeleton-Related Pathways That Are Maintained in Pancreatic Ductal Adenocarcinoma
Source: Cancers (Basel). 2021 May 14;13(10):2369. doi: 10.3390/cancers13102369 (PMC8155860; doi:10.3390/cancers13102369)
Supplement: Supplementary file 1 [file cancers-13-02369-s001.zip › Supplementary_Table_5.xlsx]

## Sheet: Supplementary Table 5
Supplementary table 5. 445 miRNA-mRNA common pairs in IPMN and PDAC (sorted by adjusted p-value) that have: pval-corrected<0.05 and appear at least 1 times in the following databases: targetScan_v7.1_17, miRSVR_aug10_17, miRDB_v5.0_21.
miRNA	mRNA	cor.	adj.pval.	dat.sum
hsa-miR-181a	TPST2	-0.986972573436618	0.0107887132824692	2
hsa-miR-21	KLB	-0.986296213047781	0.0107925056211987	1
hsa-miR-181a	VCX2	-0.986128719118705	0.0107925056211987	1
hsa-miR-21	ERO1LB	-0.983144193320089	0.0111483998318582	1
hsa-miR-144	HERPUD1	-0.982951384630363	0.0111483998318582	1
hsa-miR-181a	PDK4	-0.981190764096485	0.0111483998318582	2
hsa-miR-4760-3p	TRHDE	-0.977111735203138	0.0114727663369329	1
hsa-miR-21	VGLL2	-0.978058710914821	0.0114727663369329	1
hsa-miR-144	FAM129A	-0.975547947197531	0.0115558419667786	1
hsa-miR-181a	SLC25A25	-0.973239790683423	0.0116236291917939	2
hsa-miR-4255	YWHAB	-0.974321491742711	0.0116236291917939	1
hsa-miR-378e	CPD	-0.966596738095083	0.01217789031531	1
hsa-miR-181a	ERO1LB	-0.966678559827251	0.01217789031531	1
hsa-miR-221	HDLBP	-0.969554508220459	0.01217789031531	1
hsa-miR-181a	IFRD1	-0.967768716692932	0.01217789031531	1
hsa-miR-606	SEL1L	-0.966309342979983	0.01217789031531	1
hsa-miR-1	SYBU	-0.968795221320037	0.01217789031531	1
hsa-miR-181a	VGLL2	-0.967115616573693	0.01217789031531	1
hsa-miR-372	CLIC1	-0.965552967516508	0.0122010080061435	1
hsa-miR-21	IFRD1	-0.965405445611951	0.0122010080061435	1
hsa-miR-567	DDX60	-0.962310298021402	0.0123101605717096	1
hsa-miR-21	FOXO3	-0.962811075348823	0.0123101605717096	1
hsa-miR-181a	RNF144A	-0.964274797687339	0.0123101605717096	1
hsa-let-7e	SLC5A2	-0.962281830290582	0.0123101605717096	1
hsa-miR-181a	TMED6	-0.964581872468673	0.0123101605717096	1
hsa-miR-144	VLDLR	-0.963742659275057	0.0123101605717096	2
hsa-miR-23a	ZNF503	-0.963103481074214	0.0123101605717096	1
hsa-miR-181a	AKAP7	-0.961048801806384	0.0123679680094682	1
hsa-miR-21	HERPUD1	-0.960726747005049	0.0124494964787488	1
hsa-miR-181a	GPR155	-0.960143426342217	0.0125767747516665	1
hsa-miR-181a	PSAT1	-0.959929565953915	0.0125971947305528	1
hsa-miR-17	EPB41L4B	-0.959728196537561	0.0126320423294125	1
hsa-miR-21	PAIP2B	-0.959122595255934	0.012763811220945	2
hsa-miR-181a	LMO3	-0.958548081270892	0.0128336038955855	2
hsa-miR-181a	CYP46A1	-0.958284759567899	0.0129286839096418	1
hsa-miR-301a	GPT2	-0.957845415575319	0.0130005889241539	2
hsa-miR-181a	CBFA2T3	-0.957260576831667	0.0131785622666611	2
hsa-miR-935	EIF4G2	-0.956987145588359	0.0132382325098531	1
hsa-miR-181a	FKBP11	-0.953914667431671	0.0133963299372113	1
hsa-miR-142-5p	HDLBP	-0.953887016559886	0.0133963299372113	2
hsa-let-7e	KIAA0922	-0.953888169113105	0.0133963299372113	1
hsa-miR-181a	NUCB2	-0.953500205757134	0.0134126277888889	1
hsa-miR-217	ARPC2	-0.952953546386247	0.0134938863354016	1
hsa-miR-181a	EPB41L4B	-0.952534815987676	0.0135145825311106	1
hsa-miR-372	ATP2C1	-0.952182704057002	0.0135831517330551	1
hsa-let-7f	TTN	-0.951721094591423	0.0136368102540026	1
hsa-miR-21	LMO3	-0.951389336561753	0.0137435316104884	1
hsa-miR-181a	SERPINI1	-0.951188899747048	0.0138100385370603	1
hsa-miR-142-5p	PSAT1	-0.950638115663267	0.0139089128525188	1
hsa-miR-17	FAM129A	-0.950222978454805	0.0140082165954763	2
hsa-miR-98	KIAA0922	-0.948486273755725	0.0142164528714669	1
hsa-miR-221	LPO	-0.948337257643793	0.0142164528714669	1
hsa-let-7f	ATXN7L2	-0.947260615982432	0.0143996372382023	1
hsa-miR-181a	LYG2	-0.947050691253606	0.0143996372382023	1
hsa-miR-144	NUCB2	-0.947136711908127	0.0143996372382023	1
hsa-miR-181a	SEL1L	-0.947284655284252	0.0143996372382023	2
hsa-miR-29a	PDK4	-0.944696184296584	0.0148347796011639	2
hsa-miR-142-5p	KLF11	-0.944419542982734	0.0149184299145842	1
hsa-miR-372	CAPNS1	-0.944061987438244	0.0149734993865937	1
hsa-miR-21	HRASLS5	-0.943587223825368	0.0149955604876828	1
hsa-let-7f	CBFA2T3	-0.943135498282334	0.0149991133163201	2
hsa-miR-98	CBFA2T3	-0.943264538583021	0.0149991133163201	1
hsa-miR-21	SLC16A10	-0.943128164774886	0.0149991133163201	2
hsa-miR-372	MYL12B	-0.941799246607332	0.0152408967877851	1
hsa-miR-142-5p	MSH6	-0.941087539009611	0.0153837170949469	1
hsa-miR-23a	SLC43A1	-0.940676416612221	0.0154698612201576	1
hsa-let-7e	CBFA2T3	-0.940180014939147	0.0156014540573182	2
hsa-miR-4255	CEP170	-0.938723279161455	0.0157315372778192	1
hsa-let-7e	CYP46A1	-0.93860864416924	0.0157315372778192	2
hsa-let-7d	TPST2	-0.937369790317314	0.0158118478202517	1
hsa-miR-21	BTG2	-0.937131402295158	0.0158256981535684	2
hsa-miR-372	JMJD1C	-0.937046518807917	0.0158256981535684	1
hsa-miR-217	CAP1	-0.936686093538366	0.015876361489754	1
hsa-let-7d	KIAA0922	-0.936291139346417	0.0159546968509852	1
hsa-miR-217	G3BP2	-0.935946363071152	0.0160455084069485	2
hsa-miR-21	DPP10	-0.93560222335677	0.0160904123455967	1
hsa-miR-181a	PTGER4	-0.93481295283478	0.0162949132419296	1
hsa-miR-23a	SYBU	-0.934332159278085	0.0163315003861009	1
hsa-miR-4255	CTNNB1	-0.934077047396393	0.0163345665121827	1
hsa-miR-181a	VLDLR	-0.933949411589594	0.016348771862773	1
hsa-miR-567	PUM1	-0.933914292598606	0.0163511609385427	1
hsa-miR-144	PTGER4	-0.933704305195705	0.0163657776319839	1
hsa-let-7f	PDK4	-0.933605913502489	0.0163756327214362	1
hsa-miR-29a	CAMK1D	-0.93290864718385	0.0164608500940573	1
hsa-miR-222	HERPUD1	-0.932366754878349	0.016522786155141	1
hsa-miR-606	PCMTD1	-0.932176044689298	0.016522786155141	1
hsa-miR-221	RUNDC3A	-0.93160289789332	0.0166101512668472	1
hsa-let-7d	CYP46A1	-0.931017740046828	0.0167097237471892	2
hsa-miR-221	IFRD1	-0.930603200828711	0.0168227507807901	1
hsa-miR-23a	MCFD2	-0.930536350299242	0.0168227507807901	2
hsa-miR-372	SPTLC2	-0.930524281031296	0.0168227507807901	1
hsa-miR-372	FRMD4B	-0.930153967668708	0.0169210054326767	2
hsa-miR-93	KIAA0922	-0.929389477676552	0.0170230231087698	2
hsa-let-7e	SDK1	-0.929054957412698	0.0170753117192325	1
hsa-miR-221	EPB41L4B	-0.928672584169684	0.0170855847832972	1
hsa-miR-17	TIMM8A	-0.928526774694462	0.0170897443967961	1
hsa-miR-98	EPB41L4B	-0.92824963129919	0.0171078125011449	1
hsa-let-7e	ATXN7L2	-0.927307227313937	0.0171536848473341	1
hsa-miR-17	KIAA0922	-0.925839634598327	0.0174406902006174	2
hsa-miR-1	ARHGAP18	-0.925528682927507	0.0174888282750567	1
hsa-miR-181a	KRTAP5-11	-0.925508250766762	0.0174888282750567	1
hsa-miR-372	ITGA2	-0.924879147883353	0.0176232961027802	2
hsa-miR-372	SQRDL	-0.924066730722689	0.0177193994585705	1
hsa-miR-29a	KLF11	-0.923439512059085	0.0178153647879529	1
hsa-miR-181a	FUT1	-0.923250819084796	0.0178260402506348	1
hsa-let-7e	SPACA3	-0.923257719495789	0.0178260402506348	1
hsa-miR-93	VLDLR	-0.923347337074463	0.0178260402506348	2
hsa-let-7f	CYP46A1	-0.922812256883392	0.0178659583314506	2
hsa-let-7f	KIAA0922	-0.922565543145747	0.0179387438918992	1
hsa-let-7d	TTN	-0.922480406014886	0.0179710961264339	1
hsa-let-7e	HDLBP	-0.921648272468528	0.0181384157615846	2
hsa-miR-217	FHL2	-0.921379453270661	0.0181667538110016	1
hsa-miR-4255	ACTR3	-0.921204567209776	0.0181828771987547	1
hsa-miR-181a	ENPP1	-0.921053020188413	0.0182060325099204	2
hsa-miR-17	PAIP2B	-0.920975345640927	0.0182060325099204	1
hsa-miR-21	RNF144A	-0.920420409975221	0.0182587981930645	1
hsa-miR-567	ZNF207	-0.920394417295055	0.0182601110707753	1
hsa-miR-221	ENPP1	-0.920247352870565	0.0182768058312953	1
hsa-miR-222	TTN	-0.920175823454337	0.0182768058312953	1
hsa-let-7e	TRHDE	-0.919913236912493	0.0183141612948309	2
hsa-miR-181a	DPP10	-0.918946917921996	0.0183434186234234	1
hsa-miR-935	KPNA3	-0.919431963461849	0.0183434186234234	1
hsa-miR-372	TAGLN2	-0.919286678226864	0.0183434186234234	1
hsa-miR-98	CYP46A1	-0.918620051370011	0.0183729784459861	2
hsa-miR-21	RUNDC3A	-0.918522591836366	0.0184014718053003	1
hsa-let-7e	HRASLS5	-0.918416597269801	0.0184166811484132	1
hsa-miR-301a	FAM129A	-0.91816809587706	0.0184522754778165	1
hsa-let-7c	RPH3AL	-0.918184794175553	0.0184522754778165	1
hsa-miR-144	TTN	-0.917238239905213	0.0185940457081392	1
hsa-miR-93	FAM129A	-0.916629216604858	0.0186595285664897	2
hsa-miR-98	SLC5A2	-0.91657085406406	0.0186595285664897	1
hsa-miR-4503	LMO3	-0.91604544684006	0.0187319975414324	1
hsa-miR-21	ITSN2	-0.915823132898316	0.0187883811922481	1
hsa-miR-221	NXN	-0.915696492347606	0.0188051460051193	1
hsa-miR-217	PFKP	-0.91478602346667	0.0189092967851869	1
hsa-miR-4255	MGAT4B	-0.914143929576934	0.0190242282351811	1
hsa-miR-21	ACAT1	-0.914128721395891	0.0190256073050996	1
hsa-miR-4774-3p	AKAP7	-0.914093522082777	0.0190256073050996	1
hsa-miR-98	TTN	-0.913704000100515	0.0190897345257332	1
hsa-miR-372	LAMC2	-0.913024219557563	0.0191703016926	1
hsa-miR-15b	PSAT1	-0.913080538705353	0.0191703016926	2
hsa-miR-142-5p	ATXN7L2	-0.912843373854737	0.0191960054926428	2
hsa-miR-181a	EGF	-0.912794370259967	0.0191985853022424	1
hsa-let-7e	SIDT2	-0.912273405297837	0.0192506263517553	1
hsa-miR-144	PDK4	-0.911277489777129	0.0193545859452994	1
hsa-miR-361-5p	KCNJ16	-0.911110143446685	0.0193807333673811	1
hsa-miR-23a	ARHGAP18	-0.910746539305349	0.0194026252226288	1
hsa-miR-23a	KIAA0922	-0.910047150607933	0.019501911008758	2
hsa-miR-155	PDCD4	-0.909346019357136	0.0196185566743746	1
hsa-miR-361-5p	TIMM8A	-0.909340118296036	0.0196185566743746	1
hsa-miR-181a	STC2	-0.909264585823775	0.0196326655028952	1
hsa-let-7d	ATXN7L2	-0.908915327029956	0.0196731711151613	1
hsa-miR-378e	CDS1	-0.908820433662374	0.0196731711151613	1
hsa-miR-181a	HERPUD1	-0.908666040143059	0.0196731711151613	1
hsa-miR-155	GATM	-0.908310482953095	0.0196923318460694	1
hsa-miR-23a	KPNA7	-0.906808074119756	0.0199272925559937	1
hsa-miR-372	MYO6	-0.906366634805076	0.0200017099828027	1
hsa-let-7d	CBFA2T3	-0.905995446320862	0.02002750423744	1
hsa-miR-217	SAT1	-0.905541399326224	0.0201021499938297	1
hsa-miR-181a	TMEM97	-0.905482719087393	0.0201058528369632	1
hsa-miR-222	CDH4	-0.905455238824296	0.0201086777694971	1
hsa-miR-1	TRHDE	-0.905060456660746	0.0201994946216574	2
hsa-miR-606	KLF11	-0.904994350514537	0.0202117693078361	1
hsa-miR-4255	C1GALT1	-0.90484211304267	0.0202125447490184	1
hsa-miR-222	GRB10	-0.904943756956473	0.0202125447490184	2
hsa-miR-222	IFRD1	-0.904497880783641	0.0202515587875817	1
hsa-miR-144	VGLL2	-0.904434997927022	0.0202555666370646	1
hsa-miR-93	PTGER4	-0.904252462975018	0.0202772895796649	1
hsa-miR-23a	SEC63	-0.903887788415229	0.0203103638569349	1
hsa-miR-222	KCNJ16	-0.90369063829294	0.0203542190929512	1
hsa-miR-142-5p	NPBWR1	-0.903505991290384	0.0203820643795802	1
hsa-miR-23a	GATM	-0.903428011047886	0.0203887163996473	1
hsa-miR-150	PDCD4	-0.903086952059559	0.0204380292696001	2
hsa-miR-21	AKAP7	-0.902898566141901	0.0204614113143552	1
hsa-let-7e	FKBP11	-0.902524817788155	0.020512750124475	1
hsa-miR-15b	LRIG1	-0.902398764504848	0.0205171115774537	2
hsa-miR-142-5p	ZNF503	-0.902382452674075	0.0205171115774537	2
hsa-miR-21	SERPINI1	-0.902009574746786	0.0205573093603464	1
hsa-miR-372	TOX3	-0.901634634193492	0.0206392016034303	2
hsa-miR-217	CXCL2	-0.901478286151926	0.0206594947522425	1
hsa-miR-181a	SEC63	-0.901438337732204	0.0206594947522425	1
hsa-miR-1	CYP46A1	-0.901416306001193	0.0206615758877989	1
hsa-miR-150	LPO	-0.901388499042176	0.0206704495263079	1
hsa-miR-1	KRTAP5-11	-0.900396022914435	0.0208589097951447	1
hsa-let-7e	TPST2	-0.90002670866963	0.0209135038246297	1
hsa-miR-181a	ATP13A2	-0.899453742508082	0.0210051447504936	1
hsa-miR-181a	ARHGAP18	-0.899315205476049	0.0210399762233495	1
hsa-miR-372	CPD	-0.899164577862658	0.0210523031978293	1
hsa-let-7d	SPACA3	-0.899167427490814	0.0210523031978293	1
hsa-miR-142-5p	TVP23C	-0.898954487159975	0.021115167812463	1
hsa-miR-372	PLS1	-0.898710951962994	0.0211549058433214	1
hsa-miR-181a	LRIG1	-0.89868760804212	0.0211566221124919	1
hsa-miR-301a	KLF11	-0.898393673992277	0.0212085961713215	2
hsa-let-7c	IL22RA1	-0.898322016233629	0.0212166587233206	1
hsa-let-7f	TRHDE	-0.898149745979297	0.0212483930757382	2
hsa-miR-378e	RAB11A	-0.897571481449466	0.0213433276634875	2
hsa-miR-98	SDK1	-0.897347579573838	0.0213730019669341	1
hsa-miR-93	KCNJ16	-0.89709209372103	0.021418164547115	1
hsa-miR-21	DPY19L2P2	-0.896401002645662	0.0215292724777532	1
hsa-miR-3668	TRHDE	-0.896355639984779	0.0215425239457514	1
hsa-let-7e	P2RX1	-0.896150965187882	0.0215676647070719	1
hsa-let-7c	KPNA7	-0.896076233946826	0.0215757847428937	1
hsa-miR-93	LMO3	-0.896015654928166	0.0215758020630905	2
hsa-miR-217	EZR	-0.895849995377459	0.0216104348128695	1
hsa-miR-372	RFK	-0.895305126487049	0.0217290747097147	1
hsa-miR-372	PGRMC1	-0.894866415124756	0.0218089620729901	1
hsa-miR-372	PFKP	-0.894699267714956	0.0218232205145601	2
hsa-miR-3666	UBE2D1	-0.894518659599376	0.0218326721125653	1
hsa-miR-372	CAMK2N1	-0.893760108594686	0.0219878739767044	2
hsa-miR-181a	PLA2G12A	-0.893766964016421	0.0219878739767044	1
hsa-let-7c	LRIG1	-0.893478985521188	0.0220342479221743	1
hsa-miR-3666	BTBD10	-0.892918298336838	0.0221343223965796	1
hsa-let-7c	KIAA0922	-0.89256044675618	0.0221918248595824	1
hsa-let-7e	TTN	-0.890920305362926	0.0224459396025031	1
hsa-miR-222	NXN	-0.889505868677031	0.0227513444907075	1
hsa-miR-372	MYO1D	-0.889115459173774	0.0228191035760771	2
hsa-miR-222	ENPP1	-0.888729045967337	0.022916256681214	1
hsa-miR-144	KLB	-0.888012922673197	0.0230509201399459	1
hsa-miR-3666	ACVR1	-0.887744466545947	0.0230898630788368	1
hsa-miR-29a	EPB41L4B	-0.887726525711008	0.0230898630788368	2
hsa-let-7e	LRIG1	-0.887477987859948	0.0231318282390896	1
hsa-miR-98	TRHDE	-0.887192239921737	0.0231651760022894	2
hsa-miR-21	SEC63	-0.886999256018517	0.0232061743738157	1
hsa-miR-3666	WEE1	-0.886619853919705	0.0232661581202789	1
hsa-miR-181a	SLC35G1	-0.886252379727875	0.0233175753761749	1
hsa-miR-567	EIF4G2	-0.88609129286285	0.0233393693444426	1
hsa-let-7d	SLC5A2	-0.885946814545793	0.0233776750798003	1
hsa-let-7d	TRHDE	-0.885784826919783	0.0234029857445165	2
hsa-miR-17	IFRD1	-0.8856527556826	0.0234329906728834	1
hsa-miR-17	VLDLR	-0.885604898487076	0.0234460115776485	2
hsa-miR-372	SLC40A1	-0.885454448149384	0.023487445944897	2
hsa-miR-23a	SEL1L	-0.885372726455158	0.023505540362632	1
hsa-miR-372	TRAK1	-0.884137384681657	0.0237140827369682	1
hsa-miR-15b	EPB41L4B	-0.882466600268127	0.0239486487747223	2
hsa-miR-3682-3p	GPR155	-0.882281739302721	0.0239812541624221	1
hsa-miR-144	LMO3	-0.881714756726454	0.02405967521503	1
hsa-miR-3666	SDC4	-0.88158783764414	0.0240803898589805	1
hsa-miR-4760-3p	SLC35G1	-0.881376195644855	0.0241058567949919	1
hsa-miR-98	INPP5J	-0.881221674606629	0.0241316439857753	1
hsa-miR-93	CAMK2N2	-0.880696857727502	0.0241949728620705	2
hsa-miR-93	ERO1LB	-0.880671021783139	0.0241949728620705	2
hsa-miR-93	CDH4	-0.880167143690307	0.0242593436473995	1
hsa-miR-98	HRASLS5	-0.879694970672052	0.0243083607625037	1
hsa-miR-181a	ITSN2	-0.879433214085749	0.0243326252401266	1
hsa-miR-23a	LRIG1	-0.879417643744673	0.0243343756961579	2
hsa-miR-144	DNASE1	-0.878856903984951	0.0244499247458143	1
hsa-miR-15b	INPP5J	-0.878849628221561	0.0244499247458143	2
hsa-miR-1	KLF11	-0.878686299930503	0.0244780034691139	1
hsa-miR-575	SNRPD3	-0.87780369907452	0.0246560895680032	1
hsa-miR-1	PABPC3	-0.877196369403718	0.0247731095642322	1
hsa-miR-98	P2RX1	-0.876901984065206	0.0248018655524604	1
hsa-miR-1	EPB41L4B	-0.876818408976049	0.0248196000533588	2
hsa-let-7f	HRASLS5	-0.876291530665056	0.0249117946966803	1
hsa-miR-21	PDCD4	-0.876288071429227	0.0249117946966803	2
hsa-miR-3189-5p	ABAT	-0.876165165418169	0.0249203900945814	1
hsa-miR-93	ATXN7L2	-0.875976921760174	0.0249793454194551	1
hsa-miR-144	GPR155	-0.875912172377085	0.0249894060833898	1
hsa-miR-606	B3GALNT2	-0.875415729327337	0.0250638992217685	1
hsa-miR-23a	ACAT1	-0.874672415325825	0.0252206542120782	1
hsa-miR-4255	CPD	-0.874663286442094	0.0252209851971105	1
hsa-miR-93	ERRFI1	-0.874395791972051	0.025258942145029	1
hsa-miR-181a	KCNN1	-0.873952024427054	0.0253432161523669	1
hsa-miR-21	GALNT11	-0.873538237678063	0.0254117670075208	1
hsa-miR-567	PRRC2C	-0.873051919750872	0.0254599621776824	1
hsa-miR-3666	MSMO1	-0.873005127054815	0.0254737883129802	1
hsa-miR-181a	MKNK1	-0.872519611971642	0.0255818429012762	1
hsa-miR-361-5p	SEL1L	-0.871395393240789	0.0258200943884926	1
hsa-miR-1	PDCD4	-0.871309108321113	0.0258296703839244	2
hsa-miR-23a	SH3BGR	-0.871232165239674	0.0258415235693529	2
hsa-miR-15b	RPH3AL	-0.871169937667951	0.0258430474305088	1
hsa-let-7d	HRASLS5	-0.869921414601866	0.0261228127033026	1
hsa-miR-217	ADAM9	-0.869877478198516	0.0261312972084347	1
hsa-miR-15b	INTS1	-0.869782604773248	0.0261538132044906	1
hsa-miR-3666	PELI1	-0.869237544674325	0.026268356735934	1
hsa-miR-372	RAB11A	-0.869100736840397	0.0263017046608191	2
hsa-miR-372	EPS8	-0.869035735910063	0.0263134376261921	2
hsa-let-7f	P2RX1	-0.868918475472086	0.0263456602663178	1
hsa-miR-372	PRPF38A	-0.865810962341572	0.0269046092505548	1
hsa-miR-93	PAIP2B	-0.865643302964431	0.026956948822873	1
hsa-miR-221	FAM129A	-0.865390488434642	0.0270097157474274	1
hsa-miR-301a	PAIP2B	-0.865379629015914	0.0270097157474274	1
hsa-miR-93	KLB	-0.864659445898527	0.0271466984708573	1
hsa-miR-4255	UBE2D1	-0.864445610326778	0.0271805794277604	1
hsa-miR-17	SYBU	-0.864409303034262	0.0271899074289815	1
hsa-let-7d	P2RX1	-0.86423083645863	0.0272379246336014	1
hsa-miR-181a	SLC43A1	-0.863904032458438	0.0273055510805129	1
hsa-miR-3668	BACE1	-0.863867606669176	0.0273133318645043	1
hsa-let-7e	RAB40C	-0.863820047066267	0.0273230534709977	1
hsa-let-7e	KPNA7	-0.863528049357432	0.0274012162798358	1
hsa-miR-150	IFRD1	-0.862847499257068	0.0275511710634087	1
hsa-miR-93	EPB41L4B	-0.861842961230962	0.0277452376965162	1
hsa-miR-93	IFRD1	-0.860756086346257	0.0279290106885389	1
hsa-miR-181a	KLF15	-0.8604030374463	0.0279826094776898	2
hsa-let-7f	GCAT	-0.858890505993728	0.0283200770769038	1
hsa-miR-3666	RAP2C	-0.857944639305621	0.0285277188556577	1
hsa-miR-93	KLF11	-0.857713760396813	0.0285573489813173	2
hsa-let-7c	CYP46A1	-0.857706237448977	0.0285581501943331	2
hsa-miR-217	YWHAZ	-0.857417831954191	0.0286144002005687	1
hsa-miR-155	B3GALNT2	-0.856488309811704	0.0288464362822376	1
hsa-miR-181a	GATM	-0.855825394472821	0.0290118028631438	1
hsa-miR-4760-3p	B3GALNT2	-0.854642153864927	0.0292362830752833	1
hsa-miR-17	RUNDC3A	-0.854631123891542	0.0292388082961368	1
hsa-miR-155	MCFD2	-0.853962321725214	0.0293825147420351	1
hsa-miR-1	MT1H	-0.853599470737115	0.0294456520893772	1
hsa-miR-23a	PDCD4	-0.85326081706846	0.0295017433543911	2
hsa-miR-98	IFT20	-0.853202403647236	0.0295114088413854	1
hsa-let-7c	INPP5J	-0.852843168506812	0.029552988271798	1
hsa-miR-150	FUT1	-0.85282140997446	0.0295553681292034	1
hsa-miR-221	PCMTD1	-0.852007207059349	0.0297662070575359	2
hsa-let-7c	HRASLS5	-0.850936488909732	0.0300125223270998	1
hsa-miR-372	H2AFY	-0.850606117891272	0.0300914432803113	1
hsa-let-7d	GCAT	-0.849944563730629	0.0302642606631394	1
hsa-miR-93	GUCA1C	-0.848702885881171	0.0305371262652389	1
hsa-miR-568	BACE1	-0.848642572995623	0.0305468378067455	1
hsa-miR-142-5p	GPR155	-0.846651999168952	0.031003677489422	1
hsa-miR-23a	PDK4	-0.846624937903665	0.0310111230166853	2
hsa-miR-144	KLF11	-0.846477567549057	0.0310517255506759	1
hsa-miR-217	RAC1	-0.846481779030695	0.0310517255506759	1
hsa-miR-15b	ATXN7L2	-0.846131924864679	0.03114655415865	2
hsa-miR-23a	ASNS	-0.845821151425909	0.031234231328957	1
hsa-miR-372	AP2B1	-0.844884915434213	0.0314794298879734	1
hsa-miR-155	SEC63	-0.844438416357808	0.0315883337308677	1
hsa-miR-217	DPH3	-0.844414706585616	0.0315971331692164	1
hsa-miR-221	HERPUD1	-0.844334566863192	0.0316121130095307	1
hsa-miR-1	FKBP11	-0.843566707844073	0.0318269886700647	1
hsa-miR-93	SLC16A10	-0.842406431834846	0.0321119793267218	1
hsa-miR-144	LOC729020	-0.841442450642594	0.0323539998167226	1
hsa-miR-98	RPH3AL	-0.840760679832513	0.0325099517611319	1
hsa-miR-3682-3p	MKNK1	-0.840188323117333	0.0326476975082468	1
hsa-miR-23a	GCAT	-0.838807930884711	0.0329846363561504	1
hsa-miR-21	GATM	-0.838737808594831	0.0330101612666957	1
hsa-miR-23a	HRASLS5	-0.838401356953694	0.0330998082298104	1
hsa-let-7c	P2RX1	-0.837945172251246	0.0331848725519319	1
hsa-miR-93	MUM1L1	-0.837764678474253	0.0332221888811492	1
hsa-miR-17	ITSN2	-0.837425585995231	0.033313867456989	1
hsa-miR-93	KPNA7	-0.837303847730491	0.0333429831543573	1
hsa-miR-222	LPO	-0.836947594069444	0.0334315784630563	1
hsa-miR-361-5p	GSTA2	-0.836513987223154	0.033541552216744	2
hsa-let-7e	BTG2	-0.836342639644039	0.033596105581828	1
hsa-miR-93	ATP13A2	-0.83560130657591	0.0337690390164545	1
hsa-miR-3668	STC2	-0.835477566724916	0.0338116583609664	1
hsa-miR-93	TIMM8A	-0.835423569505865	0.0338270992833028	1
hsa-let-7c	SLC5A2	-0.835071508227091	0.0339139495917169	1
hsa-miR-98	HDLBP	-0.83500287226171	0.0339295671380968	2
hsa-miR-181a	GALNT11	-0.8349539780247	0.0339433492857444	1
hsa-miR-155	PABPC3	-0.834681555066589	0.0340252571619441	1
hsa-miR-29a	LRIG1	-0.834559158399936	0.0340548608428068	1
hsa-miR-361-5p	IFRD1	-0.834478924147231	0.0340769121835679	1
hsa-miR-17	LRIG1	-0.834352831503107	0.0341126706917949	2
hsa-miR-98	KPNA7	-0.834199742721332	0.0341370456325487	1
hsa-miR-361-5p	EPB41L4B	-0.833789680459738	0.0342641377953333	1
hsa-miR-372	SPATS2L	-0.83339888126973	0.0343511134722573	1
hsa-miR-4255	PLEC	-0.833367361486215	0.0343607210811408	1
hsa-miR-181a	PDCD4	-0.832734041910189	0.0345393932721002	1
hsa-let-7c	TPST2	-0.832668163059499	0.034553530346361	1
hsa-miR-23a	KLF11	-0.831394566639457	0.0348718729435745	1
hsa-miR-23a	SLC5A10	-0.831304888865177	0.0348913775751639	1
hsa-miR-155	LOC729020	-0.831248093390422	0.0349023438730185	1
hsa-miR-221	DPY19L2P2	-0.830942398888383	0.0349887937252599	1
hsa-miR-222	HDLBP	-0.830741828429579	0.0350168839946998	1
hsa-miR-15b	MT1H	-0.830207529256384	0.0351734709497328	1
hsa-let-7e	SLC8A2	-0.829932400537583	0.0352633298582677	2
hsa-miR-372	HN1	-0.829753791997949	0.0353033283785255	2
hsa-miR-1	LRRC29	-0.828438230947642	0.0356519782735065	1
hsa-miR-1	SFTPC	-0.828360863657696	0.0356679522781344	1
hsa-miR-3942-3p	KLF11	-0.828309628798243	0.0356765450923041	1
hsa-miR-217	SEP07	-0.827384754319827	0.0359091722694417	1
hsa-miR-217	TOX3	-0.827038500049319	0.0360031012454211	1
hsa-miR-4774-3p	SEL1L	-0.826943925209424	0.0360091231524679	1
hsa-miR-361-5p	SEC63	-0.826525220351254	0.0361293313452391	1
hsa-miR-217	SEP10	-0.82641057257965	0.0361572386189178	1
hsa-miR-23a	C12orf39	-0.824908321549188	0.0365585735977431	1
hsa-miR-100	ENPP1	-0.824420882322436	0.0367014203001578	1
hsa-let-7c	SPACA3	-0.822555444932511	0.0372493163727668	1
hsa-miR-23a	DPP10	-0.821748368026441	0.0374715188383831	1
hsa-miR-21	ABAT	-0.820969526360898	0.0376691628909352	1
hsa-miR-217	KLF5	-0.820854024734364	0.0376962406362579	1
hsa-miR-155	TIMM8A	-0.820622210187081	0.0377673974512521	1
hsa-miR-217	ARL6IP1	-0.820279498913842	0.0378720985920719	1
hsa-miR-222	GALNT11	-0.819419021609345	0.0381143517489166	1
hsa-miR-1	KLF15	-0.819054216253724	0.0382285405362914	1
hsa-miR-1	IFRD1	-0.816842789740901	0.0388598081530981	1
hsa-miR-144	SEL1L	-0.816833066101919	0.0388616099631259	1
hsa-miR-217	RAB11A	-0.816793907513232	0.0388671343760132	1
hsa-miR-217	ITGB5	-0.816495327780451	0.038947012694041	1
hsa-miR-142-5p	HERPUD1	-0.816196241600393	0.0390329394704675	2
hsa-let-7f	HDLBP	-0.815807483124716	0.039135758243798	2
hsa-miR-98	LRIG1	-0.815767664650822	0.039146496733077	1
hsa-miR-150	NXN	-0.815045179730799	0.0393679478487485	1
hsa-miR-221	MCFD2	-0.814586897578785	0.0395173983896586	1
hsa-let-7d	LRIG1	-0.814409166667515	0.0395802429353323	1
hsa-miR-301a	SYBU	-0.813657204514598	0.0397921299964125	2
hsa-miR-222	SYBU	-0.813261511993026	0.0399076197028215	1
hsa-miR-581	CAPN2	-0.811554423113944	0.0404153101977828	1
hsa-miR-93	ULK1	-0.811304645436672	0.0404852850347273	2
hsa-miR-301a	IFRD1	-0.811042378044287	0.040538597213338	1
hsa-miR-93	TVP23C	-0.811020600561096	0.0405439634738106	1
hsa-miR-142-5p	MCFD2	-0.810561197633952	0.0406694476986591	1
hsa-miR-3666	CLTC	-0.810158134776751	0.040771762959121	1
hsa-miR-93	TRHDE	-0.809917098749895	0.0408432712541467	1
hsa-miR-144	STC2	-0.809254185663917	0.0410590199742709	1
hsa-miR-100	ST6GALNAC4	-0.809171449407817	0.0410841209579821	2
hsa-miR-23a	EPB41L4B	-0.809121811340924	0.0410892764666111	1
hsa-let-7f	LRIG1	-0.80904760131634	0.0411126658918963	1
hsa-miR-98	SLC8A2	-0.808750745567511	0.0412016316263218	2
hsa-miR-150	ACAT1	-0.807988958784507	0.0414279232020198	1
hsa-miR-155	PCMTD1	-0.807859317321366	0.0414549096661767	1
hsa-let-7f	KPNA7	-0.804765860852412	0.0424558790942009	1
hsa-miR-17	IGFBP2	-0.804677438857281	0.0424810517476052	1
hsa-miR-221	SYBU	-0.804498912243507	0.0425597868662775	1
hsa-miR-144	DPP10	-0.804153922654368	0.0426624177697646	2
hsa-miR-17	SEC63	-0.803235121322639	0.0429452852755739	1
hsa-miR-181a	BTG2	-0.803099481565859	0.0429873807190164	1
hsa-miR-93	STC2	-0.802564880037688	0.0431499181077625	1
hsa-miR-23a	UHRF1BP1	-0.802367995748397	0.0432141055078186	1
hsa-miR-17	SH2D5	-0.802116634119034	0.0433097293529629	2
hsa-miR-98	RAB40C	-0.801049741288033	0.0436773413839082	1
hsa-miR-23a	ERO1LB	-0.800485700653183	0.0438704681522648	2
hsa-miR-144	ITSN2	-0.800438408978339	0.0438783942645599	2
hsa-miR-3666	SH3D19	-0.800261871910345	0.043935204740969	1
hsa-miR-23a	CSDC2	-0.799130409559333	0.0442990456790984	1
hsa-miR-23a	KLF15	-0.798987419546887	0.0443431474857016	1
hsa-miR-548p	SYBU	-0.798870606617355	0.0443847378286489	1
hsa-miR-3942-3p	ECHDC3	-0.797882283137845	0.0446950433501838	1
hsa-miR-93	IGFBP2	-0.797439098639707	0.0448475550434536	1
hsa-miR-23a	GPR155	-0.796719724892875	0.0451039179794299	1
hsa-miR-15b	PDCD4	-0.796511471117684	0.0451739608721434	2
hsa-miR-23a	STC2	-0.796270403910239	0.0452479279899423	1
hsa-miR-144	TIMM8A	-0.795869448925939	0.0453452634226508	1
hsa-miR-567	C1GALT1	-0.795662303959254	0.0454125963039862	1
hsa-miR-23a	VGLL2	-0.795091256082336	0.0456183104570706	2
hsa-let-7e	GALNT11	-0.79461519165907	0.0457791558897163	1
hsa-miR-23a	FUT1	-0.792992063840778	0.0462687515546795	1
hsa-miR-361-5p	GPR155	-0.79236301765535	0.0464776046892552	3
hsa-miR-93	ITSN2	-0.791252331980285	0.0468760248132261	1
hsa-miR-4652-3p	LRIG1	-0.791212617286963	0.0468849010671403	1
hsa-miR-217	ARF6	-0.790956979488568	0.046979730227218	1
hsa-miR-23a	ECHDC3	-0.790821889704756	0.0470233201994651	1
hsa-miR-29a	RAB40C	-0.790677221926815	0.0470627252144836	1
hsa-miR-150	KIRREL2	-0.788394366998436	0.0478265344678854	1
hsa-miR-1	SEC63	-0.786081282083065	0.0486704042833721	2
hsa-let-7c	GALNT11	-0.78458998770234	0.0491638356760665	1
hsa-miR-155	SEL1L	-0.783785196399668	0.0494272603975955	1
hsa-miR-4760-3p	PCMTD1	-0.783502280745239	0.0495339218432471	1
hsa-miR-144	PPP2R2D	-0.783324783048649	0.0496060167440216	1
