# Supplementary material for: MicroRNAs Deregulated in Intraductal Papillary Mucinous Neoplasm Converge on Actin Cytoskeleton-Related Pathways That Are Maintained in Pancreatic Ductal Adenocarcinoma
Source: Cancers (Basel). 2021 May 14;13(10):2369. doi: 10.3390/cancers13102369 (PMC8155860; doi:10.3390/cancers13102369)
Supplement: Supplementary file 1 [file cancers-13-02369-s001.zip › Supplementary_Table_6.xlsx]

## Sheet: Supplementary Table 6
Supplementary Table 6. Top 10 mRNAs with more miRNAs targeting them in common IPMN-PDAC miRNA-mRNA pairs .
mRNAs	#miRNAs	miRNAs
LRIG1	11	hsa-let-7c, hsa-let-7d, hsa-let-7e, hsa-let-7f, hsa-miR-15b, hsa-miR-17, hsa-miR-181a, hsa-miR-23a, hsa-miR-29a, hsa-miR-4652-3p, hsa-miR-98
IFRD1	10	hsa-miR-1, hsa-miR-150, hsa-miR-17, hsa-miR-181a, hsa-miR-21, hsa-miR-221, hsa-miR-222, hsa-miR-301a, hsa-miR-361-5p, hsa-miR-93
EPB41L4B	10	hsa-miR-1, hsa-miR-15b, hsa-miR-17, hsa-miR-181a, hsa-miR-221, hsa-miR-23a, hsa-miR-29a, hsa-miR-361-5p, hsa-miR-93, hsa-miR-98
KLF11	9	hsa-miR-1, hsa-miR-142-5p, hsa-miR-144, hsa-miR-23a, hsa-miR-29a, hsa-miR-301a, hsa-miR-3942-3p, hsa-miR-606, hsa-miR-93
KIAA0922	8	hsa-let-7c, hsa-let-7d, hsa-let-7e, hsa-let-7f, hsa-miR-17, hsa-miR-23a, hsa-miR-93, hsa-miR-98
TRHDE	8	hsa-let-7d, hsa-let-7e, hsa-let-7f, hsa-miR-1, hsa-miR-3668, hsa-miR-4760-3p, hsa-miR-93, hsa-miR-98
CYP46A1	7	hsa-let-7c, hsa-let-7d, hsa-let-7e, hsa-let-7f, hsa-miR-1, hsa-miR-181a, hsa-miR-98
HRASLS5	7	hsa-let-7c, hsa-let-7d, hsa-let-7e, hsa-let-7f, hsa-miR-21, hsa-miR-23a, hsa-miR-98
SEC63	7	hsa-miR-1, hsa-miR-155, hsa-miR-17, hsa-miR-181a, hsa-miR-21, hsa-miR-23a, hsa-miR-361-5p
SEL1L	7	hsa-miR-144, hsa-miR-155, hsa-miR-181a, hsa-miR-23a, hsa-miR-361-5p, hsa-miR-4774-3p, hsa-miR-606
Each miRNA-mRNA pair has pval-corrected<0.05 and appears at least 1 times in the following databases: targetScan_v7.1_17, miRSVR_aug10_17, miRDB_v5.0_21).
All these mRNAs are downregulated in IPMN/PDAC vs H.
