# Supplementary material for: MicroRNAs Deregulated in Intraductal Papillary Mucinous Neoplasm Converge on Actin Cytoskeleton-Related Pathways That Are Maintained in Pancreatic Ductal Adenocarcinoma
Source: Cancers (Basel). 2021 May 14;13(10):2369. doi: 10.3390/cancers13102369 (PMC8155860; doi:10.3390/cancers13102369)
Supplement: Supplementary file 1 [file cancers-13-02369-s001.zip › Supplementary_Table_7.xlsx]

## Sheet: GO Biological Process IPMN
Gene Ontology Enrichment Analysis of 562 derregulated mRNAs in IPMN_vs_Healthy samples
GO biological process complete	Homo sapiens - REFLIST (20996)	Client Text Box Input (571)	Client Text Box Input (expected)	Client Text Box Input (over/under)	Client Text Box Input (fold Enrichment)	Client Text Box Input (raw P-value)	Client Text Box Input (FDR)
positive regulation of exosomal secretion (GO:1903543)	15	5	.41	+	12.26	0.000142	0.0173
regulation of exosomal secretion (GO:1903541)	16	5	.44	+	11.49	0.000183	0.0208
Arp2/3 complex-mediated actin nucleation (GO:0034314)	24	7	.65	+	10.72	1.33e-05	0.00275
proteasomal ubiquitin-independent protein catabolic process (GO:0010499)	24	6	.65	+	9.19	0.000116	0.015
actin nucleation (GO:0045010)	35	7	.95	+	7.35	0.000106	0.0143
interleukin-12-mediated signaling pathway (GO:0035722)	46	8	1.25	+	6.39	8.18e-05	0.0118
cellular response to interleukin-12 (GO:0071349)	48	8	1.31	+	6.13	0.000107	0.0143
response to interleukin-12 (GO:0070671)	49	8	1.33	+	6	0.000121	0.0155
regulation of polysaccharide metabolic process (GO:0032881)	43	7	1.17	+	5.99	0.000327	0.0331
positive regulation of actin filament polymerization (GO:0030838)	92	14	2.50	+	5.6	8.02e-07	0.000245
glutathione metabolic process (GO:0006749)	57	8	1.55	+	5.16	0.000308	0.0318
alpha-amino acid biosynthetic process (GO:1901607)	65	9	1.77	+	5.09	0.000144	0.0173
cellular amino acid biosynthetic process (GO:0008652)	83	11	2.26	+	4.87	3.85e-05	0.00689
positive regulation of protein polymerization (GO:0032273)	129	17	3.51	+	4.85	3.43e-07	0.00013
regulation of smooth muscle contraction (GO:0006940)	62	8	1.69	+	4.74	0.000513	0.0458
regulation of transcription from RNA polymerase II promoter in response to hypoxia (GO:0061418)	78	10	2.12	+	4.71	0.000111	0.0145
ephrin receptor signaling pathway (GO:0048013)	86	11	2.34	+	4.7	5.17e-05	0.00865
cell redox homeostasis (GO:0045454)	80	10	2.18	+	4.6	0.000134	0.0166
regulation of actin filament polymerization (GO:0030833)	166	19	4.51	+	4.21	5.12e-07	0.000177
Wnt signaling pathway, planar cell polarity pathway (GO:0060071)	97	11	2.64	+	4.17	0.000138	0.0169
protein polymerization (GO:0051258)	80	9	2.18	+	4.14	0.000582	0.05
regulation of blood coagulation (GO:0030193)	80	9	2.18	+	4.14	0.000582	0.0497
positive regulation of supramolecular fiber organization (GO:1902905)	199	22	5.41	+	4.07	1.14e-07	6.02e-05
regulation of actin polymerization or depolymerization (GO:0008064)	183	20	4.98	+	4.02	5.04e-07	0.000182
regulation of actin filament length (GO:0030832)	184	20	5.00	+	4	5.45e-07	0.000177
endothelium development (GO:0003158)	95	10	2.58	+	3.87	0.000474	0.0438
cellular modified amino acid metabolic process (GO:0006575)	201	21	5.47	+	3.84	5.17e-07	0.000175
interleukin-1-mediated signaling pathway (GO:0070498)	96	10	2.61	+	3.83	0.000511	0.0459
regulation of protein polymerization (GO:0032271)	225	23	6.12	+	3.76	2.13e-07	8.92e-05
actin filament organization (GO:0007015)	232	23	6.31	+	3.65	3.51e-07	0.00013
regulation of establishment of planar polarity (GO:0090175)	112	11	3.05	+	3.61	0.000432	0.0407
non-canonical Wnt signaling pathway (GO:0035567)	134	13	3.64	+	3.57	0.00015	0.0178
positive regulation of cytoskeleton organization (GO:0051495)	222	21	6.04	+	3.48	2.25e-06	0.000596
regulation of actin filament organization (GO:0110053)	263	24	7.15	+	3.36	7.77e-07	0.000242
regulation of dendrite development (GO:0050773)	154	14	4.19	+	3.34	0.000159	0.0183
alpha-amino acid metabolic process (GO:1901605)	211	19	5.74	+	3.31	1.29e-05	0.0027
positive regulation of cell morphogenesis involved in differentiation (GO:0010770)	159	14	4.32	+	3.24	0.000216	0.0239
regulation of cellular component size (GO:0032535)	379	31	10.31	+	3.01	1.88e-07	8.55e-05
regulation of supramolecular fiber organization (GO:1902903)	357	29	9.71	+	2.99	5.34e-07	0.000177
neutrophil activation involved in immune response (GO:0002283)	487	38	13.24	+	2.87	2.46e-08	2.45e-05
neutrophil activation (GO:0042119)	496	38	13.49	+	2.82	3.85e-08	3.22e-05
neutrophil degranulation (GO:0043312)	483	37	13.14	+	2.82	5.85e-08	4.23e-05
granulocyte activation (GO:0036230)	500	38	13.60	+	2.79	4.68e-08	3.72e-05
supramolecular fiber organization (GO:0097435)	453	34	12.32	+	2.76	3.16e-07	0.000123
neutrophil mediated immunity (GO:0002446)	494	37	13.43	+	2.75	9.95e-08	5.86e-05
cellular amino acid metabolic process (GO:0006520)	294	22	8.00	+	2.75	4.01e-05	0.00708
actin cytoskeleton organization (GO:0030036)	496	37	13.49	+	2.74	1.09e-07	6.21e-05
positive regulation of protein complex assembly (GO:0031334)	242	18	6.58	+	2.74	0.000211	0.0235
innate immune response-activating signal transduction (GO:0002758)	231	17	6.28	+	2.71	0.000352	0.0346
myeloid cell activation involved in immune response (GO:0002275)	518	38	14.09	+	2.7	1.1e-07	6.01e-05
leukocyte degranulation (GO:0043299)	504	37	13.71	+	2.7	1.59e-07	7.65e-05
myeloid leukocyte mediated immunity (GO:0002444)	514	37	13.98	+	2.65	2.5e-07	0.000102
positive regulation of cell projection organization (GO:0031346)	390	28	10.61	+	2.64	7.64e-06	0.00171
Fc receptor signaling pathway (GO:0038093)	240	17	6.53	+	2.6	0.00053	0.0465
myeloid leukocyte activation (GO:0002274)	581	41	15.80	+	2.59	1.36e-07	6.96e-05
regulation of actin cytoskeleton organization (GO:0032956)	346	24	9.41	+	2.55	5.63e-05	0.00895
sulfur compound metabolic process (GO:0006790)	366	25	9.95	+	2.51	7.53e-05	0.0111
exocytosis (GO:0006887)	786	53	21.38	+	2.48	7.4e-09	8.41e-06
regulated exocytosis (GO:0045055)	696	47	18.93	+	2.48	3.73e-08	3.29e-05
regulation of anatomical structure size (GO:0090066)	511	34	13.90	+	2.45	4.31e-06	0.00107
actin filament-based process (GO:0030029)	573	38	15.58	+	2.44	1.2e-06	0.000354
positive regulation of innate immune response (GO:0045089)	336	22	9.14	+	2.41	0.000306	0.0318
leukocyte activation involved in immune response (GO:0002366)	619	40	16.83	+	2.38	1.41e-06	0.000406
cell activation involved in immune response (GO:0002263)	623	40	16.94	+	2.36	1.55e-06	0.000426
positive regulation of response to biotic stimulus (GO:0002833)	358	23	9.74	+	2.36	0.000263	0.0283
response to hypoxia (GO:0001666)	343	22	9.33	+	2.36	0.00037	0.0359
regulation of cytoskeleton organization (GO:0051493)	547	35	14.88	+	2.35	8.65e-06	0.00191
wound healing (GO:0042060)	485	31	13.19	+	2.35	3.45e-05	0.0063
response to metal ion (GO:0010038)	375	24	10.20	+	2.35	0.000199	0.0225
regulation of protein complex assembly (GO:0043254)	441	28	11.99	+	2.33	6.35e-05	0.0099
regulation of cellular catabolic process (GO:0031329)	836	52	22.74	+	2.29	8.9e-08	5.44e-05
response to decreased oxygen levels (GO:0036293)	354	22	9.63	+	2.29	0.000516	0.0456
regulation of actin filament-based process (GO:0032970)	389	24	10.58	+	2.27	0.000469	0.0437
regulation of cell projection organization (GO:0031344)	687	42	18.68	+	2.25	2.77e-06	0.000723
positive regulation of cellular component biogenesis (GO:0044089)	523	32	14.22	+	2.25	4.07e-05	0.00711
response to wounding (GO:0009611)	578	35	15.72	+	2.23	2.85e-05	0.0054
regulation of plasma membrane bounded cell projection organization (GO:0120035)	678	41	18.44	+	2.22	4.5e-06	0.00108
drug metabolic process (GO:0017144)	497	30	13.52	+	2.22	8.86e-05	0.0126
transmembrane receptor protein tyrosine kinase signaling pathway (GO:0007169)	516	31	14.03	+	2.21	7.12e-05	0.0107
positive regulation of multi-organism process (GO:0043902)	500	30	13.60	+	2.21	9.63e-05	0.0133
response to inorganic substance (GO:0010035)	540	32	14.69	+	2.18	8.93e-05	0.0125
secretion by cell (GO:0032940)	1002	59	27.25	+	2.17	7.06e-08	4.49e-05
cellular nitrogen compound catabolic process (GO:0044270)	425	25	11.56	+	2.16	0.000506	0.046
export from cell (GO:0140352)	1043	61	28.37	+	2.15	6.48e-08	4.48e-05
regulation of cell morphogenesis (GO:0022604)	499	29	13.57	+	2.14	0.000264	0.0281
nucleobase-containing small molecule metabolic process (GO:0055086)	538	31	14.63	+	2.12	0.000161	0.0184
positive regulation of organelle organization (GO:0010638)	628	36	17.08	+	2.11	6.07e-05	0.00956
secretion (GO:0046903)	1119	62	30.43	+	2.04	3.03e-07	0.00012
viral process (GO:0016032)	702	39	19.09	+	2.04	5.56e-05	0.00902
symbiotic process (GO:0044403)	783	43	21.29	+	2.02	3.18e-05	0.00595
cytokine-mediated signaling pathway (GO:0019221)	692	38	18.82	+	2.02	8.33e-05	0.0119
negative regulation of cell death (GO:0060548)	1006	55	27.36	+	2.01	1.89e-06	0.000509
organonitrogen compound catabolic process (GO:1901565)	1073	58	29.18	+	1.99	1.43e-06	0.000405
regulation of catabolic process (GO:0009894)	999	54	27.17	+	1.99	4.21e-06	0.00106
enzyme linked receptor protein signaling pathway (GO:0007167)	721	39	19.61	+	1.99	0.000114	0.0149
response to organonitrogen compound (GO:0010243)	1005	54	27.33	+	1.98	4.55e-06	0.00108
interspecies interaction between organisms (GO:0044419)	855	46	23.25	+	1.98	2.66e-05	0.00509
response to hormone (GO:0009725)	915	49	24.88	+	1.97	1.27e-05	0.0027
cytoskeleton organization (GO:0007010)	1095	58	29.78	+	1.95	2.81e-06	0.000721
neuron projection development (GO:0031175)	680	36	18.49	+	1.95	0.000309	0.0317
cellular response to cytokine stimulus (GO:0071345)	1027	54	27.93	+	1.93	9.07e-06	0.00197
positive regulation of cellular component organization (GO:0051130)	1226	64	33.34	+	1.92	1.53e-06	0.000426
response to nitrogen compound (GO:1901698)	1089	57	29.62	+	1.92	4.49e-06	0.0011
response to organic cyclic compound (GO:0014070)	923	48	25.10	+	1.91	3.43e-05	0.00634
leukocyte activation (GO:0045321)	916	47	24.91	+	1.89	5.31e-05	0.00871
leukocyte mediated immunity (GO:0002443)	760	39	20.67	+	1.89	0.000271	0.0288
response to cytokine (GO:0034097)	1118	57	30.40	+	1.87	1.34e-05	0.00273
vesicle-mediated transport (GO:0016192)	1954	99	53.14	+	1.86	4.69e-09	6.22e-06
regulation of proteolysis (GO:0030162)	737	37	20.04	+	1.85	0.000548	0.0479
negative regulation of cellular protein metabolic process (GO:0032269)	1039	52	28.26	+	1.84	4.07e-05	0.00704
cell activation (GO:0001775)	1063	53	28.91	+	1.83	4.7e-05	0.00803
regulation of cellular component biogenesis (GO:0044087)	946	47	25.73	+	1.83	0.000151	0.0178
immune effector process (GO:0002252)	1079	53	29.34	+	1.81	5.57e-05	0.00895
negative regulation of programmed cell death (GO:0043069)	917	45	24.94	+	1.8	0.000275	0.029
negative regulation of apoptotic process (GO:0043066)	902	44	24.53	+	1.79	0.000369	0.036
organic acid metabolic process (GO:0006082)	997	48	27.11	+	1.77	0.000223	0.0243
response to endogenous stimulus (GO:0009719)	1503	72	40.88	+	1.76	5.91e-06	0.00138
negative regulation of protein metabolic process (GO:0051248)	1108	53	30.13	+	1.76	0.000105	0.0143
cellular response to endogenous stimulus (GO:0071495)	1221	58	33.21	+	1.75	6.64e-05	0.0102
organic substance catabolic process (GO:1901575)	1771	84	48.16	+	1.74	1.05e-06	0.000315
catabolic process (GO:0009056)	2065	97	56.16	+	1.73	1.98e-07	8.76e-05
positive regulation of transport (GO:0051050)	1007	47	27.39	+	1.72	0.000514	0.0456
carbohydrate derivative metabolic process (GO:1901135)	1015	47	27.60	+	1.7	0.000556	0.0483
small molecule metabolic process (GO:0044281)	1719	79	46.75	+	1.69	7.41e-06	0.00168
response to abiotic stimulus (GO:0009628)	1162	53	31.60	+	1.68	0.000422	0.04
regulation of organelle organization (GO:0033043)	1298	59	35.30	+	1.67	0.000217	0.0237
nitrogen compound transport (GO:0071705)	1861	83	50.61	+	1.64	1.5e-05	0.00298
cellular response to organic substance (GO:0071310)	2391	106	65.02	+	1.63	7.76e-07	0.000247
proteolysis (GO:0006508)	1283	57	34.89	+	1.63	0.000405	0.0388
cellular response to chemical stimulus (GO:0070887)	2926	128	79.57	+	1.61	7.03e-08	4.66e-05
regulation of cell death (GO:0010941)	1711	75	46.53	+	1.61	7.72e-05	0.0113
organonitrogen compound biosynthetic process (GO:1901566)	1416	62	38.51	+	1.61	0.000384	0.037
intracellular signal transduction (GO:0035556)	1680	73	45.69	+	1.6	0.000129	0.0161
transport (GO:0006810)	4550	197	123.74	+	1.59	4.48e-12	2.37e-08
intracellular transport (GO:0046907)	1529	66	41.58	+	1.59	0.000331	0.0331
establishment of localization (GO:0051234)	4681	201	127.30	+	1.58	5.1e-12	2.03e-08
response to organic substance (GO:0010033)	3019	130	82.10	+	1.58	1.42e-07	7.06e-05
cellular catabolic process (GO:0044248)	1787	77	48.60	+	1.58	0.000107	0.0141
regulation of response to stress (GO:0080134)	1508	65	41.01	+	1.58	0.000415	0.0395
organic substance transport (GO:0071702)	2224	95	60.48	+	1.57	1.45e-05	0.00292
amide transport (GO:0042886)	1592	68	43.30	+	1.57	0.000318	0.0324
response to oxygen-containing compound (GO:1901700)	1599	68	43.49	+	1.56	0.000335	0.0333
peptide transport (GO:0015833)	1558	66	42.37	+	1.56	0.00051	0.0461
cellular protein localization (GO:0034613)	1618	68	44.00	+	1.55	0.000481	0.0442
tissue development (GO:0009888)	1762	74	47.92	+	1.54	0.000252	0.0273
organonitrogen compound metabolic process (GO:1901564)	5331	221	144.98	+	1.52	5.59e-12	1.78e-08
phosphorus metabolic process (GO:0006793)	2178	90	59.23	+	1.52	9.9e-05	0.0136
regulation of cellular component organization (GO:0051128)	2491	102	67.74	+	1.51	3.69e-05	0.00666
response to stress (GO:0006950)	3580	146	97.36	+	1.5	5.12e-07	0.000181
protein localization (GO:0008104)	2178	89	59.23	+	1.5	0.000136	0.0168
regulation of catalytic activity (GO:0050790)	2342	95	63.69	+	1.49	0.000124	0.0158
phosphate-containing compound metabolic process (GO:0006796)	2151	87	58.50	+	1.49	0.000279	0.0292
localization (GO:0051179)	5765	232	156.78	+	1.48	2.48e-11	6.57e-08
response to chemical (GO:0042221)	4485	181	121.97	+	1.48	1.62e-08	1.72e-05
regulation of biological quality (GO:0065008)	4073	163	110.77	+	1.47	1.99e-07	8.54e-05
cellular localization (GO:0051641)	2396	96	65.16	+	1.47	0.000148	0.0176
regulation of protein metabolic process (GO:0051246)	2804	111	76.26	+	1.46	6.68e-05	0.0101
macromolecule localization (GO:0033036)	2517	100	68.45	+	1.46	0.000154	0.0179
regulation of cellular protein metabolic process (GO:0032268)	2633	104	71.61	+	1.45	0.000125	0.0158
cell surface receptor signaling pathway (GO:0007166)	2417	95	65.73	+	1.45	0.000338	0.0334
regulation of molecular function (GO:0065009)	3022	117	82.19	+	1.42	8.92e-05	0.0126
multi-organism process (GO:0051704)	2832	108	77.02	+	1.4	0.000328	0.033
nitrogen compound metabolic process (GO:0006807)	7023	262	191.00	+	1.37	1.53e-09	2.43e-06
regulation of multicellular organismal process (GO:0051239)	3147	117	85.58	+	1.37	0.000469	0.0438
protein metabolic process (GO:0019538)	4315	158	117.35	+	1.35	6.67e-05	0.0102
organic substance metabolic process (GO:0071704)	7874	288	214.14	+	1.34	5.85e-10	1.16e-06
metabolic process (GO:0008152)	8428	305	229.20	+	1.33	3.04e-10	6.9e-07
positive regulation of cellular process (GO:0048522)	5465	198	148.62	+	1.33	6.91e-06	0.00159
response to stimulus (GO:0050896)	8495	304	231.03	+	1.32	1.3e-09	2.29e-06
cellular metabolic process (GO:0044237)	7671	275	208.62	+	1.32	2.63e-08	2.46e-05
signal transduction (GO:0007165)	5061	181	137.64	+	1.32	4.84e-05	0.00818
primary metabolic process (GO:0044238)	7501	266	203.99	+	1.3	1.67e-07	7.81e-05
positive regulation of biological process (GO:0048518)	6214	219	168.99	+	1.3	1.01e-05	0.00218
system development (GO:0048731)	4424	156	120.31	+	1.3	0.000497	0.0454
signaling (GO:0023052)	5393	188	146.67	+	1.28	0.000153	0.0179
multicellular organismal process (GO:0032501)	6973	240	189.64	+	1.27	1.52e-05	0.00299
macromolecule metabolic process (GO:0043170)	6193	214	168.42	+	1.27	5.26e-05	0.00871
cell communication (GO:0007154)	5500	190	149.58	+	1.27	0.000207	0.0232
cellular response to stimulus (GO:0051716)	6703	228	182.29	+	1.25	7.52e-05	0.0112
developmental process (GO:0032502)	5862	198	159.42	+	1.24	0.000559	0.0483
biological regulation (GO:0065007)	12387	405	336.87	+	1.2	6.23e-09	7.62e-06
regulation of biological process (GO:0050789)	11688	383	317.86	+	1.2	5.11e-08	3.87e-05
regulation of cellular process (GO:0050794)	10981	350	298.64	+	1.17	2.09e-05	0.00406
cellular process (GO:0009987)	14575	460	396.38	+	1.16	3.78e-09	5.46e-06
44 hierarchycal pathways
Enrichment selection: FC Pathway > 4 ; FDR pathway < 0.05
