# Supplementary material for: MicroRNAs Deregulated in Intraductal Papillary Mucinous Neoplasm Converge on Actin Cytoskeleton-Related Pathways That Are Maintained in Pancreatic Ductal Adenocarcinoma
Source: Cancers (Basel). 2021 May 14;13(10):2369. doi: 10.3390/cancers13102369 (PMC8155860; doi:10.3390/cancers13102369)
Supplement: Supplementary file 1 [file cancers-13-02369-s001.zip › Supplementary_Table_8.xlsx]

## Sheet: GO_Biological_Process
Gene Ontology Enrichment Analysis of 330 mRNAs in miRNA-mRNA pairs in IPMN samples
GO biological process complete	Homo sapiens REFLIST (20851)	upload_1 (331)	upload_1 (expected)	upload_1 (over/under)	upload_1 (fold Enrichment)	upload_1 (raw P-value)	upload_1 (FDR)
regulation of polysaccharide biosynthetic process (GO:0032885)	37	6	.59	+	10.22	5.21e-05	0.0128
regulation of polysaccharide metabolic process (GO:0032881)	43	6	.68	+	8.79	0.00011	0.0207
interleukin-12-mediated signaling pathway (GO:0035722)	46	6	.73	+	8.22	0.000155	0.0274
cellular response to interleukin-12 (GO:0071349)	48	6	.76	+	7.87	0.000191	0.032
response to interleukin-12 (GO:0070671)	49	6	.78	+	7.71	0.000212	0.0341
negative regulation of blood coagulation (GO:0030195)	50	6	.79	+	7.56	0.000234	0.0369
negative regulation of hemostasis (GO:1900047)	51	6	.81	+	7.41	0.000258	0.0396
negative regulation of coagulation (GO:0050819)	54	6	.86	+	7	0.000343	0.0462
cellular amino acid biosynthetic process (GO:0008652)	80	8	1.27	+	6.3	7.09e-05	0.0151
endothelium development (GO:0003158)	94	9	1.49	+	6.03	3.45e-05	0.00999
positive regulation of actin filament polymerization (GO:0030838)	93	8	1.48	+	5.42	0.000187	0.0321
regulation of protein localization to plasma membrane (GO:1903076)	99	8	1.57	+	5.09	0.000278	0.0411
regulation of carbohydrate biosynthetic process (GO:0043255)	101	8	1.60	+	4.99	0.000316	0.0445
positive regulation of protein polymerization (GO:0032273)	131	10	2.08	+	4.81	7.68e-05	0.0155
positive regulation of protein localization to membrane (GO:1905477)	125	9	1.98	+	4.54	0.000263	0.0399
regulation of actin filament polymerization (GO:0030833)	173	12	2.75	+	4.37	3.63e-05	0.0101
interaction with host (GO:0051701)	154	10	2.44	+	4.09	0.000266	0.04
regulation of protein polymerization (GO:0032271)	233	15	3.70	+	4.06	9.12e-06	0.00403
actin filament organization (GO:0007015)	235	15	3.73	+	4.02	1e-05	0.0041
regulation of actin polymerization or depolymerization (GO:0008064)	190	12	3.02	+	3.98	8.49e-05	0.0167
regulation of actin filament length (GO:0030832)	191	12	3.03	+	3.96	8.9e-05	0.0173
positive regulation of supramolecular fiber organization (GO:1902905)	202	12	3.21	+	3.74	0.000147	0.0265
establishment or maintenance of cell polarity (GO:0007163)	205	12	3.25	+	3.69	0.000167	0.0289
regulation of cellular component size (GO:0032535)	388	22	6.16	+	3.57	5.82e-07	0.000713
regulation of actin filament organization (GO:0110053)	277	15	4.40	+	3.41	6.1e-05	0.0143
positive regulation of cytoskeleton organization (GO:0051495)	225	12	3.57	+	3.36	0.000374	0.0497
supramolecular fiber organization (GO:0097435)	454	24	7.21	+	3.33	5.87e-07	0.000668
positive regulation of cell projection organization (GO:0031346)	395	20	6.27	+	3.19	9.52e-06	0.0041
regulation of supramolecular fiber organization (GO:1902903)	374	18	5.94	+	3.03	4.99e-05	0.0126
positive regulation of neuron projection development (GO:0010976)	294	14	4.67	+	3	0.000376	0.0495
regulation of anatomical structure size (GO:0090066)	520	24	8.25	+	2.91	5.54e-06	0.00315
wound healing (GO:0042060)	485	22	7.70	+	2.86	1.77e-05	0.00639
negative regulation of phosphorylation (GO:0042326)	449	20	7.13	+	2.81	5.42e-05	0.0131
actin cytoskeleton organization (GO:0030036)	497	22	7.89	+	2.79	2.52e-05	0.00788
regulation of cell projection organization (GO:0031344)	695	30	11.03	+	2.72	1.36e-06	0.0012
regulation of plasma membrane bounded cell projection organization (GO:0120035)	686	29	10.89	+	2.66	3.04e-06	0.0021
regulation of vesicle-mediated transport (GO:0060627)	552	23	8.76	+	2.62	4.07e-05	0.011
regulation of cytoskeleton organization (GO:0051493)	560	23	8.89	+	2.59	5.03e-05	0.0125
negative regulation of phosphate metabolic process (GO:0045936)	568	23	9.02	+	2.55	6.18e-05	0.0141
negative regulation of phosphorus metabolic process (GO:0010563)	569	23	9.03	+	2.55	6.34e-05	0.0138
actin filament-based process (GO:0030029)	575	23	9.13	+	2.52	7.38e-05	0.0155
response to wounding (GO:0009611)	578	23	9.18	+	2.51	7.95e-05	0.0158
cellular response to hormone stimulus (GO:0032870)	613	24	9.73	+	2.47	0.000109	0.0206
positive regulation of transport (GO:0051050)	1010	38	16.03	+	2.37	2.12e-06	0.00161
positive regulation of organelle organization (GO:0010638)	637	23	10.11	+	2.27	0.000336	0.0461
microtubule-based process (GO:0007017)	667	24	10.59	+	2.27	0.000257	0.0397
response to organonitrogen compound (GO:0010243)	1008	36	16.00	+	2.25	8.62e-06	0.00392
regulation of cellular catabolic process (GO:0031329)	842	30	13.37	+	2.24	6.05e-05	0.0144
response to hormone (GO:0009725)	918	32	14.57	+	2.2	4.38e-05	0.0114
response to organic cyclic compound (GO:0014070)	926	32	14.70	+	2.18	7.52e-05	0.0156
organonitrogen compound catabolic process (GO:1901565)	1072	37	17.02	+	2.17	1.51e-05	0.00558
cellular response to endogenous stimulus (GO:0071495)	1225	42	19.45	+	2.16	5.59e-06	0.00307
regulation of cellular localization (GO:0060341)	820	28	13.02	+	2.15	0.00019	0.0321
response to nitrogen compound (GO:1901698)	1091	37	17.32	+	2.14	1.97e-05	0.00681
regulation of secretion (GO:0051046)	826	28	13.11	+	2.14	0.000317	0.0443
positive regulation of cellular component organization (GO:0051130)	1244	42	19.75	+	2.13	6.6e-06	0.00329
cytoskeleton organization (GO:0007010)	1106	37	17.56	+	2.11	3.56e-05	0.0101
regulation of transport (GO:0051049)	1887	63	29.96	+	2.1	2.48e-08	4.4e-05
negative regulation of cell death (GO:0060548)	1006	33	15.97	+	2.07	0.000147	0.0263
response to endogenous stimulus (GO:0009719)	1507	49	23.92	+	2.05	3.22e-06	0.00214
response to drug (GO:0042493)	1018	33	16.16	+	2.04	0.000161	0.0282
export from cell (GO:0140352)	1042	33	16.54	+	2	0.000209	0.0339
negative regulation of cellular protein metabolic process (GO:0032269)	1050	33	16.67	+	1.98	0.00034	0.0463
vesicle-mediated transport (GO:0016192)	1938	60	30.76	+	1.95	8.84e-07	0.00088
regulation of organelle organization (GO:0033043)	1328	41	21.08	+	1.94	6.28e-05	0.0139
plasma membrane bounded cell projection organization (GO:0120036)	1114	34	17.68	+	1.92	0.000332	0.046
negative regulation of protein metabolic process (GO:0051248)	1119	34	17.76	+	1.91	0.000351	0.047
regulation of phosphate metabolic process (GO:0019220)	1818	54	28.86	+	1.87	1.33e-05	0.00516
regulation of phosphorus metabolic process (GO:0051174)	1819	54	28.88	+	1.87	1.33e-05	0.00506
intracellular transport (GO:0046907)	1527	45	24.24	+	1.86	7.65e-05	0.0156
response to oxygen-containing compound (GO:1901700)	1599	47	25.38	+	1.85	6.7e-05	0.0144
tissue development (GO:0009888)	1777	52	28.21	+	1.84	2.68e-05	0.00822
organic substance catabolic process (GO:1901575)	1770	51	28.10	+	1.82	4.21e-05	0.0112
nitrogen compound transport (GO:0071705)	1859	53	29.51	+	1.8	4.02e-05	0.011
organic substance transport (GO:0071702)	2217	63	35.19	+	1.79	6.33e-06	0.00325
regulation of cellular protein metabolic process (GO:0032268)	2661	74	42.24	+	1.75	1.9e-06	0.00151
regulation of protein modification process (GO:0031399)	1873	52	29.73	+	1.75	9.81e-05	0.0188
regulation of cell death (GO:0010941)	1698	47	26.95	+	1.74	0.000247	0.0386
catabolic process (GO:0009056)	2071	57	32.88	+	1.73	6.19e-05	0.0139
regulation of localization (GO:0032879)	2808	77	44.58	+	1.73	1.55e-06	0.0013
cellular response to organic substance (GO:0071310)	2400	65	38.10	+	1.71	2e-05	0.00663
establishment of localization (GO:0051234)	4665	126	74.05	+	1.7	1.86e-10	9.86e-07
transport (GO:0006810)	4535	122	71.99	+	1.69	6.99e-10	2.23e-06
regulation of protein metabolic process (GO:0051246)	2832	76	44.96	+	1.69	5.26e-06	0.0031
cellular localization (GO:0051641)	2411	64	38.27	+	1.67	4.45e-05	0.0114
regulation of cellular component organization (GO:0051128)	2529	67	40.15	+	1.67	3.02e-05	0.00892
response to organic substance (GO:0010033)	3026	80	48.04	+	1.67	4.52e-06	0.00288
cellular response to chemical stimulus (GO:0070887)	2937	77	46.62	+	1.65	1.07e-05	0.00427
protein localization (GO:0008104)	2201	57	34.94	+	1.63	0.000294	0.0421
macromolecule localization (GO:0033036)	2537	64	40.27	+	1.59	0.000192	0.0318
localization (GO:0051179)	5768	143	91.56	+	1.56	2.12e-09	5.62e-06
organonitrogen compound metabolic process (GO:1901564)	5307	131	84.25	+	1.55	2.58e-08	4.11e-05
response to stress (GO:0006950)	3612	88	57.34	+	1.53	2.88e-05	0.00867
regulation of biological quality (GO:0065008)	4106	100	65.18	+	1.53	5.67e-06	0.00301
regulation of multicellular organismal process (GO:0051239)	3183	76	50.53	+	1.5	0.000283	0.041
response to chemical (GO:0042221)	4496	107	71.37	+	1.5	8.07e-06	0.00378
positive regulation of cellular process (GO:0048522)	5516	130	87.56	+	1.48	4.6e-07	0.00061
system development (GO:0048731)	4439	104	70.47	+	1.48	1.94e-05	0.00686
positive regulation of metabolic process (GO:0009893)	3691	86	58.59	+	1.47	0.000207	0.034
positive regulation of biological process (GO:0048518)	6252	142	99.25	+	1.43	8.76e-07	0.000931
anatomical structure development (GO:0048856)	5451	122	86.53	+	1.41	2.28e-05	0.00726
multicellular organism development (GO:0007275)	5064	113	80.39	+	1.41	6.1e-05	0.0141
developmental process (GO:0032502)	5901	130	93.68	+	1.39	2.1e-05	0.00682
nitrogen compound metabolic process (GO:0006807)	7000	153	111.12	+	1.38	2.47e-06	0.00179
multicellular organismal process (GO:0032501)	7014	152	111.34	+	1.37	4.52e-06	0.00277
signal transduction (GO:0007165)	5135	111	81.52	+	1.36	0.000311	0.0443
negative regulation of biological process (GO:0048519)	5377	116	85.36	+	1.36	0.000233	0.0371
response to stimulus (GO:0050896)	8534	183	135.47	+	1.35	1.92e-07	0.000277
cell communication (GO:0007154)	5576	119	88.52	+	1.34	0.000277	0.0412
organic substance metabolic process (GO:0071704)	7840	165	124.46	+	1.33	7.6e-06	0.00367
regulation of metabolic process (GO:0019222)	6733	141	106.88	+	1.32	0.000113	0.021
regulation of cellular metabolic process (GO:0031323)	6263	131	99.42	+	1.32	0.00028	0.0409
cellular metabolic process (GO:0044237)	7652	160	121.47	+	1.32	1.99e-05	0.00673
metabolic process (GO:0008152)	8403	174	133.39	+	1.3	9.76e-06	0.00409
primary metabolic process (GO:0044238)	7465	153	118.50	+	1.29	0.000132	0.0241
regulation of biological process (GO:0050789)	11770	239	186.84	+	1.28	4.78e-09	1.09e-05
biological regulation (GO:0065007)	12470	249	197.96	+	1.26	6.06e-09	1.21e-05
regulation of cellular process (GO:0050794)	11071	220	175.75	+	1.25	1.2e-06	0.00112
cellular process (GO:0009987)	14616	282	232.02	+	1.22	2.76e-10	1.1e-06
biological_process (GO:0008150)	17780	321	282.25	+	1.14	2.96e-12	4.72e-08
Unclassified (UNCLASSIFIED)	3071	10	48.75	-	0.21	2.96e-12	2.36e-08
Enrichment selection: FC Pathway > 4 ; FDR pathway < 0.05
