# Supplementary material for: MicroRNAs Deregulated in Intraductal Papillary Mucinous Neoplasm Converge on Actin Cytoskeleton-Related Pathways That Are Maintained in Pancreatic Ductal Adenocarcinoma
Source: Cancers (Basel). 2021 May 14;13(10):2369. doi: 10.3390/cancers13102369 (PMC8155860; doi:10.3390/cancers13102369)
Supplement: Supplementary file 1 [file cancers-13-02369-s001.zip › Supplementary_Table_9.xlsx]

## Sheet: Comm_Biological_Process
Gene Ontology Enrichment Analysis of 189 derregulated mRNAs in miRNA-mRNA pairs common in IPMN-PDAC samples
GO biological process complete	Homo sapiens - REFLIST (20851)	upload_1 (191)	upload_1 (expected)	upload_1 (over/under)	upload_1 (fold Enrichment)	upload_1 (raw P-value)	upload_1 (FDR)
actin polymerization-dependent cell motility (GO:0070358)	7	3	.06	+	46.79	8.43e-05	0.0312
low-density lipoprotein particle receptor catabolic process (GO:0032802)	10	3	.09	+	32.75	0.000197	0.0461
cell surface receptor signaling pathway involved in heart development (GO:0061311)	24	4	.22	+	18.19	0.000114	0.0354
plasma lipoprotein particle clearance (GO:0034381)	40	5	.37	+	13.65	5.32e-05	0.0223
positive regulation of protein localization to membrane (GO:1905477)	127	8	1.16	+	6.88	3.3e-05	0.0159
actin filament organization (GO:0007015)	250	12	2.29	+	5.24	5.2e-06	0.00637
regulation of protein localization to membrane (GO:1905475)	194	9	1.78	+	5.06	0.000103	0.0341
regulation of cellular component size (GO:0032535)	388	14	3.55	+	3.94	1.95e-05	0.0124
positive regulation of cellular catabolic process (GO:0031331)	375	13	3.44	+	3.78	5.77e-05	0.0236
negative regulation of phosphorylation (GO:0042326)	450	14	4.12	+	3.4	9.19e-05	0.0325
regulation of cell projection organization (GO:0031344)	697	21	6.38	+	3.29	2.51e-06	0.00667
supramolecular fiber organization (GO:0097435)	466	14	4.27	+	3.28	0.000131	0.038
actin cytoskeleton organization (GO:0030036)	513	15	4.70	+	3.19	0.000101	0.0341
response to peptide (GO:1901652)	480	14	4.40	+	3.18	0.000177	0.0461
regulation of plasma membrane bounded cell projection organization (GO:0120035)	688	20	6.30	+	3.17	7.4e-06	0.00736
wound healing (GO:0042060)	483	14	4.42	+	3.16	0.000188	0.0467
regulation of anatomical structure size (GO:0090066)	520	15	4.76	+	3.15	0.000117	0.0357
negative regulation of phosphate metabolic process (GO:0045936)	569	16	5.21	+	3.07	9.19e-05	0.0332
negative regulation of phosphorus metabolic process (GO:0010563)	570	16	5.22	+	3.06	9.37e-05	0.0324
epithelial cell differentiation (GO:0030855)	682	19	6.25	+	3.04	2.24e-05	0.0128
negative regulation of protein modification process (GO:0031400)	606	16	5.55	+	2.88	0.000185	0.0468
response to organonitrogen compound (GO:0010243)	1010	25	9.25	+	2.7	7.93e-06	0.00742
response to nitrogen compound (GO:1901698)	1093	26	10.01	+	2.6	1.02e-05	0.00901
positive regulation of transport (GO:0051050)	1013	24	9.28	+	2.59	2.46e-05	0.013
regulation of cellular catabolic process (GO:0031329)	844	20	7.73	+	2.59	0.000122	0.0358
cellular response to endogenous stimulus (GO:0071495)	1221	27	11.18	+	2.41	3.22e-05	0.016
negative regulation of cellular protein metabolic process (GO:0032269)	1051	23	9.63	+	2.39	0.000162	0.0443
positive regulation of cellular component organization (GO:0051130)	1240	27	11.36	+	2.38	3.81e-05	0.0173
regulation of protein localization (GO:0032880)	1054	23	9.65	+	2.38	0.000165	0.0446
epithelium development (GO:0060429)	1117	24	10.23	+	2.35	0.000132	0.0376
tissue development (GO:0009888)	1781	37	16.31	+	2.27	3.05e-06	0.00608
regulation of transport (GO:0051049)	1891	38	17.32	+	2.19	5.86e-06	0.00666
response to endogenous stimulus (GO:0009719)	1506	30	13.80	+	2.17	6.33e-05	0.0252
regulation of phosphorus metabolic process (GO:0051174)	1823	36	16.70	+	2.16	1.44e-05	0.0109
regulation of phosphate metabolic process (GO:0019220)	1822	36	16.69	+	2.16	1.43e-05	0.0114
organic substance transport (GO:0071702)	2220	43	20.34	+	2.11	2.72e-06	0.00619
response to oxygen-containing compound (GO:1901700)	1603	30	14.68	+	2.04	0.000193	0.0459
regulation of cellular protein metabolic process (GO:0032268)	2660	49	24.37	+	2.01	1.86e-06	0.00591
regulation of protein modification process (GO:0031399)	1871	34	17.14	+	1.98	0.000117	0.0352
regulation of cellular component organization (GO:0051128)	2518	45	23.07	+	1.95	1.06e-05	0.00891
regulation of protein metabolic process (GO:0051246)	2833	50	25.95	+	1.93	3.96e-06	0.0063
regulation of localization (GO:0032879)	2816	47	25.80	+	1.82	4.36e-05	0.0193
transport (GO:0006810)	4542	69	41.61	+	1.66	6.2e-06	0.00658
establishment of localization (GO:0051234)	4672	71	42.80	+	1.66	4.72e-06	0.00683
organonitrogen compound metabolic process (GO:1901564)	5299	80	48.54	+	1.65	9.78e-07	0.00389
regulation of biological quality (GO:0065008)	4112	62	37.67	+	1.65	3.46e-05	0.0162
cellular developmental process (GO:0048869)	3825	57	35.04	+	1.63	0.000111	0.0354
system development (GO:0048731)	4444	66	40.71	+	1.62	2.66e-05	0.0137
positive regulation of metabolic process (GO:0009893)	3702	55	33.91	+	1.62	0.000189	0.0456
positive regulation of cellular process (GO:0048522)	5520	80	50.56	+	1.58	4.87e-06	0.00646
positive regulation of biological process (GO:0048518)	6249	88	57.24	+	1.54	3.48e-06	0.00615
localization (GO:0051179)	5778	81	52.93	+	1.53	1.48e-05	0.0107
developmental process (GO:0032502)	5900	82	54.05	+	1.52	1.7e-05	0.0118
anatomical structure development (GO:0048856)	5451	76	49.93	+	1.52	4.52e-05	0.0194
multicellular organism development (GO:0007275)	5065	70	46.40	+	1.51	0.000175	0.0464
multicellular organismal process (GO:0032501)	7015	93	64.26	+	1.45	2.08e-05	0.0123
nitrogen compound metabolic process (GO:0006807)	7000	93	64.12	+	1.45	2.03e-05	0.0124
regulation of cellular metabolic process (GO:0031323)	6272	82	57.45	+	1.43	0.000185	0.0475
organic substance metabolic process (GO:0071704)	7841	101	71.83	+	1.41	2.34e-05	0.0128
primary metabolic process (GO:0044238)	7463	94	68.36	+	1.38	0.000188	0.0461
cellular metabolic process (GO:0044237)	7664	96	70.20	+	1.37	0.000156	0.0434
metabolic process (GO:0008152)	8414	104	77.07	+	1.35	0.000108	0.0349
regulation of biological process (GO:0050789)	11795	137	108.04	+	1.27	1.9e-05	0.0126
regulation of cellular process (GO:0050794)	11077	129	101.47	+	1.27	7.54e-05	0.0293
biological regulation (GO:0065007)	12491	141	114.42	+	1.23	7.62e-05	0.0289
cellular process (GO:0009987)	14623	164	133.95	+	1.22	6.11e-07	0.00324
biological_process (GO:0008150)	17794	186	163.00	+	1.14	4.43e-08	0.000705
Unclassified (UNCLASSIFIED)	3057	5	28.00	-	0.18	4.43e-08	0.000352
Enrichment selection: FC Pathway > 4 ; FDR pathway < 0.05
